# Supplementary material for: Inherent single-cell heterogeneity of the transcriptional response to hypoxia in cancer cells
Source: NAR Cancer. 2025 Aug 28;7(3):zcaf021. doi: 10.1093/narcan/zcaf021 (PMC12409416; doi:10.1093/narcan/zcaf021)
Supplement: zcaf021_Supplemental_Files [file zcaf021_supplemental_files.zip]

Archive with 2 entries (2 files):
- NARC-2025-022_revised_Supplement.pdf
- Top_Genes_Per_Cluster.xlsx
