# Supplementary material for: Inherent single-cell heterogeneity of the transcriptional response to hypoxia in cancer cells
Source: NAR Cancer. 2025 Aug 28;7(3):zcaf021. doi: 10.1093/narcan/zcaf021 (PMC12409416; doi:10.1093/narcan/zcaf021)
Supplement: zcaf021_Supplemental_Files [file zcaf021_supplemental_files.zip › Top_Genes_Per_Cluster.xlsx]

## Sheet: Nx HIF1+2a KO
p_val	avg_log2FC	pct.1	pct.2	p_val_adj	cluster	gene		cluster 0 - Nx KO HIF1α + Nx KO HIF2α
2.59768e-236	1.28706	0.755	0.4	5.09484e-232	0	PCP4
6.38853e-63	1.19804	0.314	0.14	1.25298e-58	0	NAPRT
5.97603e-76	1.03509	0.442	0.226	1.17208e-71	0	SLC35C1
1.16832e-98	1.026	0.55	0.297	2.29143e-94	0	SPDEF
8.57738e-46	1.02539	0.294	0.147	1.68228e-41	0	ELAPOR1
2.48795e-48	1.01878	0.299	0.145	4.87961e-44	0	DCLK1
1.18351e-50	1.00242	0.35	0.185	2.32122e-46	0	MBNL3
2.39527e-44	0.993255	0.265	0.125	4.69784e-40	0	CADPS2
2.50829e-55	0.97802	0.324	0.153	4.91951e-51	0	OXCT1
3.58607e-47	0.969123	0.32	0.164	7.03337e-43	0	NBL1
8.16659e-49	0.966176	0.322	0.163	1.60171e-44	0	CRY2
6.36366e-47	0.963111	0.313	0.157	1.2481e-42	0	NMI
2.84237e-31	0.929464	0.259	0.143	5.57473e-27	0	SHH
7.27549e-47	0.922909	0.305	0.151	1.42694e-42	0	CREB3L4
1.10756e-41	0.91129	0.287	0.144	2.17226e-37	0	RET
5.5709e-48	0.905623	0.349	0.185	1.09262e-43	0	SYT7
8.51171e-48	0.904831	0.335	0.174	1.6694e-43	0	ARMC9
6.48547e-50	0.883856	0.373	0.201	1.27199e-45	0	CDC20
6.04118e-50	0.872608	0.388	0.215	1.18486e-45	0	RUSC1
1.16201e-47	0.870349	0.362	0.195	2.27905e-43	0	ABHD17C
1.21749e-36	0.855895	0.267	0.137	2.38787e-32	0	TENT4B
2.66771e-38	0.845559	0.269	0.135	5.23217e-34	0	ALDH4A1
2.77977e-34	0.840912	0.259	0.134	5.45196e-30	0	ELMO3
1.25814e-39	0.833928	0.286	0.146	2.46759e-35	0	EPN3
2.09011e-45	0.829376	0.444	0.285	4.09933e-41	0	PKIB
1.38672e-42	0.812552	0.324	0.17	2.71977e-38	0	ZG16B
1.47706e-38	0.796331	0.319	0.175	2.89696e-34	0	TJP3
1.91318e-34	0.793147	0.261	0.133	3.75231e-30	0	CTSC
3.85528e-41	0.79226	0.376	0.22	7.56137e-37	0	MCM8
1.28688e-39	0.792103	0.299	0.154	2.52395e-35	0	PAK1
3.36084e-41	0.791993	0.381	0.224	6.59162e-37	0	DNAJA4
1.76023e-52	0.790413	0.472	0.292	3.45234e-48	0	WWOX
1.73183e-33	0.789145	0.287	0.158	3.39664e-29	0	ACP2
2.11034e-30	0.786184	0.26	0.142	4.139e-26	0	CENPA
1.68176e-36	0.77545	0.301	0.162	3.29844e-32	0	C9orf40
1.63253e-91	0.772927	0.659	0.47	3.20189e-87	0	CA12
1.15956e-43	0.767832	0.392	0.224	2.27424e-39	0	SELENBP1
2.42243e-35	0.767473	0.314	0.175	4.75111e-31	0	SLC24A3
6.73269e-36	0.767335	0.302	0.164	1.32048e-31	0	COASY
1.36513e-28	0.766196	0.255	0.141	2.67742e-24	0	SYTL4
5.27194e-43	0.764312	0.375	0.211	1.03398e-38	0	CHTF18
2.76975e-39	0.75095	0.371	0.216	5.43231e-35	0	ATAD3A
6.07361e-33	0.750154	0.309	0.175	1.19122e-28	0	DCTD
1.38775e-25	0.747469	0.25	0.143	2.7218e-21	0	TMEM216
2.13799e-41	0.742544	0.392	0.231	4.19323e-37	0	FOXM1
6.33324e-33	0.738011	0.271	0.145	1.24214e-28	0	CHRNA5
1.77706e-27	0.72432	0.253	0.141	3.48534e-23	0	CENPM
1.01611e-39	0.723531	0.375	0.217	1.99289e-35	0	TELO2
2.67631e-75	0.720651	0.647	0.435	5.24905e-71	0	DKK1
2.68823e-69	0.718077	0.616	0.419	5.27242e-65	0	SELENOW
1.01283e-33	0.714476	0.327	0.188	1.98646e-29	0	PRKD2
2.92124e-37	0.709252	0.343	0.193	5.72942e-33	0	GRB14
9.32236e-29	0.708121	0.26	0.143	1.82839e-24	0	ADCY6
5.47507e-36	0.706813	0.364	0.215	1.07383e-31	0	FANCA
5.29454e-38	0.699374	0.42	0.264	1.03842e-33	0	SAMD11
4.70844e-32	0.699134	0.257	0.134	9.23466e-28	0	PTER
1.41995e-28	0.698697	0.266	0.149	2.78494e-24	0	CCNF
2.8508e-36	0.695653	0.38	0.227	5.59128e-32	0	IDH3A
7.32632e-39	0.695614	0.406	0.247	1.43691e-34	0	CCNB2
4.5011e-33	0.694597	0.299	0.165	8.828e-29	0	DOLK
6.1376e-28	0.693427	0.253	0.139	1.20377e-23	0	LRP8
9.5097e-31	0.693407	0.319	0.188	1.86514e-26	0	EPS8L1
9.05349e-44	0.691656	0.474	0.303	1.77566e-39	0	TTC39A
9.9292e-30	0.689223	0.253	0.135	1.94741e-25	0	CIAPIN1
4.23101e-30	0.688978	0.292	0.166	8.29828e-26	0	WWP2
9.9295e-29	0.688789	0.301	0.178	1.94747e-24	0	IFI6
2.49313e-29	0.680669	0.269	0.149	4.88978e-25	0	NUP93
8.95662e-46	0.680584	0.516	0.339	1.75666e-41	0	CMBL
1.16059e-28	0.679913	0.307	0.183	2.27626e-24	0	PSRC1
2.19462e-28	0.678211	0.265	0.148	4.30431e-24	0	TTC7A
7.52279e-44	0.677366	0.499	0.327	1.47545e-39	0	CBX6
5.36169e-34	0.677342	0.425	0.28	1.05159e-29	0	PLXNA1
2.27962e-31	0.677319	0.295	0.166	4.47101e-27	0	CEBPA
2.21743e-42	0.67574	0.481	0.312	4.34904e-38	0	PDCD7
1.59631e-33	0.675245	0.36	0.217	3.13084e-29	0	DNAJC22
3.41936e-28	0.672036	0.297	0.175	6.70639e-24	0	CITED4
2.37813e-30	0.670724	0.307	0.178	4.66423e-26	0	PLCB4
2.84004e-39	0.667499	0.451	0.289	5.57017e-35	0	RRS1
8.26564e-26	0.665863	0.265	0.153	1.62114e-21	0	PRRT3
5.87531e-43	0.664248	0.488	0.316	1.15232e-38	0	ZWILCH
6.03356e-29	0.663683	0.3	0.175	1.18336e-24	0	CRABP1
8.00547e-38	0.661888	0.436	0.275	1.57011e-33	0	AP1B1
5.47952e-25	0.661438	0.262	0.153	1.0747e-20	0	ARHGAP1
2.32895e-24	0.659898	0.251	0.146	4.56777e-20	0	RTCA
3.11439e-34	0.659403	0.377	0.228	6.10825e-30	0	EMC9
5.22048e-31	0.658556	0.322	0.189	1.02389e-26	0	ZNF714
4.47022e-33	0.657933	0.367	0.223	8.76745e-29	0	PLK1
3.375e-33	0.65793	0.356	0.211	6.61939e-29	0	CHEK2
2.57959e-30	0.656558	0.302	0.173	5.05936e-26	0	ACBD7
1.00764e-30	0.655745	0.301	0.17	1.97628e-26	0	MYO19
3.37873e-37	0.653475	0.424	0.264	6.6267e-33	0	CBR1
1.19553e-23	0.649221	0.254	0.149	2.3448e-19	0	RNF26
1.91229e-35	0.647958	0.428	0.274	3.75057e-31	0	MARVELD3
2.24956e-25	0.646374	0.272	0.159	4.41206e-21	0	NAAA
2.91107e-33	0.644994	0.396	0.249	5.70948e-29	0	ANKRD52
8.52521e-35	0.644301	0.415	0.261	1.67205e-30	0	UCP2
5.72521e-31	0.642544	0.385	0.247	1.12289e-26	0	CENPE
2.35312e-39	0.642008	0.469	0.301	4.61517e-35	0	RECQL4
8.41444e-29	0.640881	0.361	0.229	1.65032e-24	0	CORO1B
8.46722e-26	0.64019	0.262	0.15	1.66068e-21	0	DDX19B
2.59941e-53	0.637666	0.603	0.419	5.09823e-49	0	CHMP4A
4.86805e-30	0.636107	0.392	0.254	9.5477e-26	0	MAN2A2
1.80533e-31	0.631613	0.376	0.236	3.54079e-27	0	GFUS
1.81688e-27	0.63029	0.27	0.152	3.56344e-23	0	CTU2
2.02108e-43	0.629565	0.527	0.356	3.96395e-39	0	MRPL15
5.99995e-30	0.627909	0.376	0.24	1.17677e-25	0	KIF23
1.02433e-26	0.626235	0.319	0.195	2.00902e-22	0	NNT
4.01712e-38	0.625711	0.475	0.314	7.87879e-34	0	GPATCH4
1.13761e-33	0.623565	0.398	0.247	2.2312e-29	0	AKR1C2
3.65699e-259	0.623235	0.931	0.76	7.17245e-255	0	BMP7
9.04131e-29	0.623212	0.339	0.206	1.77327e-24	0	RPP25
1.02822e-33	0.622469	0.451	0.303	2.01665e-29	0	UBE2C
9.50516e-35	0.619951	0.404	0.249	1.86425e-30	0	AP3S2
3.32113e-29	0.61981	0.355	0.22	6.51373e-25	0	PPID
7.79589e-37	0.61959	0.484	0.327	1.52901e-32	0	CANT1
5.55635e-27	0.61893	0.303	0.181	1.08977e-22	0	PCBD2
1.38542e-31	0.618525	0.387	0.244	2.71723e-27	0	PSME3
1.57542e-30	0.617388	0.398	0.258	3.08987e-26	0	SLC37A1
6.46971e-28	0.616739	0.27	0.151	1.2689e-23	0	TTC9C
1.7709e-30	0.614439	0.353	0.215	3.47327e-26	0	CBFB
3.63138e-33	0.61401	0.411	0.261	7.12222e-29	0	TAF6
6.74745e-27	0.613311	0.289	0.169	1.32338e-22	0	PIGBOS1
9.33217e-24	0.612917	0.326	0.209	1.83032e-19	0	CTNND2
7.06413e-28	0.612192	0.321	0.193	1.38549e-23	0	MCM5
8.42216e-32	0.611545	0.399	0.253	1.65184e-27	0	POLA2
1.14696e-30	0.609452	0.363	0.223	2.24954e-26	0	LRRCC1
5.97776e-31	0.607147	0.386	0.241	1.17242e-26	0	SNAPC5
4.82747e-23	0.605451	0.254	0.149	9.46812e-19	0	TERF2
2.33153e-23	0.604852	0.3	0.187	4.57284e-19	0	CDCA3
1.2462e-24	0.604613	0.319	0.2	2.44417e-20	0	POLR3E
7.47426e-32	0.602952	0.412	0.264	1.46593e-27	0	ANAPC7
5.85677e-26	0.602849	0.351	0.225	1.14869e-21	0	PNP
3.85045e-23	0.601361	0.263	0.156	7.55189e-19	0	ARHGAP32
6.65241e-29	0.600382	0.391	0.254	1.30474e-24	0	MTERF4
3.31983e-29	0.600151	0.406	0.268	6.51118e-25	0	RPS6KB2
5.11887e-27	0.59901	0.319	0.193	1.00396e-22	0	TAF9B
8.895e-26	0.598614	0.282	0.165	1.74458e-21	0	C21orf58
5.73707e-29	0.598007	0.398	0.261	1.12521e-24	0	TEAD1
1.46525e-25	0.59695	0.294	0.175	2.87379e-21	0	GATA2
6.51461e-24	0.596382	0.279	0.168	1.27771e-19	0	KIF2C
9.89793e-33	0.595534	0.467	0.318	1.94128e-28	0	TACC3
1.96033e-30	0.595288	0.382	0.239	3.8448e-26	0	MBOAT1
1.22751e-27	0.594718	0.371	0.239	2.40752e-23	0	EFHD2
3.63264e-26	0.594353	0.314	0.192	7.1247e-22	0	NUP210
1.5371e-23	0.593979	0.26	0.153	3.01471e-19	0	ILKAP
7.76472e-27	0.592994	0.356	0.226	1.52289e-22	0	MFSD5
1.4686e-20	0.591856	0.253	0.154	2.88036e-16	0	DCUN1D5
1.53215e-25	0.591453	0.344	0.22	3.00501e-21	0	ALAD
3.43289e-34	0.591028	0.478	0.324	6.73292e-30	0	SEPTIN11
1.28206e-27	0.589182	0.319	0.191	2.51451e-23	0	SPAG5
2.01615e-30	0.589095	0.315	0.181	3.95428e-26	0	SUV39H2
1.66415e-27	0.588603	0.288	0.166	3.26391e-23	0	ZNF689
2.35314e-22	0.588162	0.307	0.196	4.6152e-18	0	E2F4
1.10892e-37	0.587843	0.513	0.351	2.17493e-33	0	NFIC
4.4687e-22	0.587646	0.287	0.18	8.76445e-18	0	SRGAP2
2.01846e-21	0.587167	0.271	0.167	3.95881e-17	0	SRM
1.50284e-47	0.586184	0.61	0.44	2.94752e-43	0	LY6E
1.57089e-27	0.585965	0.397	0.262	3.08099e-23	0	EDC4
8.72886e-30	0.583376	0.445	0.304	1.71199e-25	0	LRRFIP2
5.73237e-26	0.58218	0.323	0.199	1.12429e-21	0	RANGAP1
1.3122e-23	0.581783	0.292	0.179	2.57361e-19	0	MYO10
9.11061e-30	0.581737	0.406	0.263	1.78686e-25	0	METTL3
4.04932e-26	0.581173	0.374	0.246	7.94193e-22	0	GPAA1
1.34137e-59	0.580731	0.664	0.498	2.63082e-55	0	HSPH1
3.74494e-30	0.578871	0.36	0.219	7.34496e-26	0	HOXB7
9.43411e-30	0.578779	0.45	0.313	1.85031e-25	0	SOX2
3.49103e-22	0.578752	0.257	0.153	6.84696e-18	0	DDX52
8.77189e-33	0.578463	0.471	0.323	1.72043e-28	0	CDK10
6.20967e-24	0.577393	0.329	0.211	1.2179e-19	0	CPSF4
1.4335e-28	0.576328	0.388	0.25	2.81152e-24	0	NDUFAF6
1.4444e-32	0.576157	0.466	0.315	2.83291e-28	0	TCOF1
6.61042e-26	0.574641	0.316	0.191	1.2965e-21	0	C16orf91
1.39687e-26	0.572471	0.399	0.267	2.73967e-22	0	DYRK2
1.54186e-34	0.572455	0.495	0.337	3.02405e-30	0	MAP3K20
7.08702e-25	0.571867	0.329	0.208	1.38998e-20	0	RHPN1
1.01417e-28	0.571113	0.388	0.248	1.9891e-24	0	XRCC1
4.39138e-26	0.57077	0.348	0.221	8.61282e-22	0	ASF1A
1.95397e-21	0.56999	0.269	0.165	3.83232e-17	0	TRAPPC12
4.11981e-26	0.569768	0.346	0.218	8.08019e-22	0	DSCC1
1.59918e-23	0.569376	0.313	0.196	3.13647e-19	0	NFKB1
5.80256e-38	0.568835	0.534	0.367	1.13806e-33	0	PSME2
1.40351e-24	0.566395	0.276	0.163	2.75271e-20	0	MIOS
2.10802e-21	0.564567	0.268	0.165	4.13445e-17	0	TOM1L2
7.48036e-25	0.563287	0.347	0.223	1.46712e-20	0	GGCX
6.57883e-22	0.562856	0.264	0.159	1.2903e-17	0	THRB
7.72127e-25	0.561949	0.292	0.175	1.51437e-20	0	EIF1AD
7.01022e-24	0.5618	0.267	0.157	1.37491e-19	0	PON2
1.78183e-24	0.561624	0.356	0.234	3.4947e-20	0	HADH
1.93124e-21	0.560166	0.281	0.175	3.78775e-17	0	RITA1
5.62287e-24	0.5601	0.299	0.183	1.10281e-19	0	SHKBP1
4.39881e-23	0.559444	0.254	0.148	8.62738e-19	0	AP4M1
2.19546e-20	0.55815	0.265	0.163	4.30596e-16	0	VPS16
1.17764e-22	0.557598	0.273	0.165	2.3097e-18	0	AC108488.2
8.40305e-34	0.55702	0.496	0.335	1.64809e-29	0	ORMDL2
4.56989e-24	0.556795	0.313	0.194	8.96293e-20	0	ANXA9
1.6627e-21	0.556771	0.265	0.161	3.26106e-17	0	KIF20A
1.7362e-25	0.556397	0.382	0.254	3.40522e-21	0	ZNF106
3.90159e-26	0.556366	0.411	0.279	7.65219e-22	0	DROSHA
7.37153e-25	0.554796	0.388	0.26	1.44578e-20	0	FBRSL1
1.00743e-39	0.554522	0.574	0.401	1.97587e-35	0	CCNB1
1.51745e-27	0.553969	0.398	0.261	2.97617e-23	0	ZC3HAV1
4.85056e-25	0.553561	0.256	0.145	9.51341e-21	0	JADE1
1.67393e-22	0.553439	0.29	0.178	3.28307e-18	0	IMPDH1
7.16888e-30	0.552881	0.398	0.253	1.40603e-25	0	CSTF2
3.37932e-35	0.5527	0.551	0.406	6.62785e-31	0	KIF21A
2.77406e-32	0.551664	0.409	0.255	5.44076e-28	0	ACOT7
1.12365e-27	0.551469	0.449	0.312	2.20381e-23	0	CCDC117
1.00699e-31	0.551322	0.481	0.329	1.975e-27	0	SCRIB
5.18767e-32	0.551148	0.477	0.327	1.01746e-27	0	TOR3A
3.9543e-37	0.548628	0.551	0.388	7.75557e-33	0	PARP1
2.16656e-114	0.548528	0.813	0.654	4.24927e-110	0	EIF5
8.4375e-26	0.54834	0.346	0.217	1.65485e-21	0	E4F1
1.49949e-25	0.547893	0.338	0.213	2.94096e-21	0	PPIH
5.23079e-26	0.547504	0.342	0.212	1.02592e-21	0	SKA3
1.28319e-23	0.546609	0.284	0.171	2.51672e-19	0	TRAPPC13
2.80634e-25	0.546146	0.374	0.247	5.50408e-21	0	GALNT6
5.96847e-25	0.545911	0.341	0.216	1.1706e-20	0	TARS2
2.05407e-34	0.545908	0.509	0.349	4.02864e-30	0	FBXO22
1.23971e-25	0.544796	0.353	0.225	2.43145e-21	0	ADRA2C
9.94051e-24	0.544308	0.355	0.232	1.94963e-19	0	LETM1
1.9023e-28	0.544129	0.382	0.241	3.73098e-24	0	TST
4.82778e-27	0.543158	0.368	0.233	9.46873e-23	0	CABLES1
1.564e-23	0.542656	0.305	0.188	3.06747e-19	0	SHCBP1
1.82844e-23	0.542008	0.297	0.183	3.58612e-19	0	CPE
1.46897e-21	0.541322	0.262	0.157	2.8811e-17	0	CPSF1
1.05852e-37	0.540843	0.572	0.427	2.07608e-33	0	VAV3
1.14123e-19	0.539539	0.26	0.161	2.23829e-15	0	APIP
1.81506e-24	0.539374	0.378	0.251	3.55988e-20	0	RACGAP1
7.80479e-31	0.538029	0.506	0.362	1.53075e-26	0	AIFM1
1.73616e-24	0.535305	0.346	0.222	3.40513e-20	0	ITPA
3.97462e-26	0.533752	0.414	0.278	7.79542e-22	0	TWSG1
2.11483e-26	0.533016	0.367	0.232	4.14781e-22	0	BCL2L2-PABPN1
2.66993e-23	0.532866	0.311	0.193	5.23653e-19	0	SLC7A6OS
1.56906e-22	0.530994	0.293	0.18	3.0774e-18	0	NSUN5
1.4881e-25	0.530558	0.399	0.267	2.91862e-21	0	DBF4
2.06728e-26	0.530508	0.373	0.239	4.05456e-22	0	ALDH9A1
1.62936e-27	0.530036	0.425	0.287	3.19566e-23	0	NDUFAF3
1.92866e-24	0.529014	0.301	0.181	3.78268e-20	0	CENPS
4.24202e-28	0.528971	0.453	0.31	8.31987e-24	0	CDCA5
2.10588e-22	0.527859	0.274	0.165	4.13027e-18	0	BLM
1.43864e-26	0.527267	0.339	0.208	2.8216e-22	0	DENND2D
9.98747e-45	0.527099	0.64	0.492	1.95884e-40	0	S100A14
1.46886e-23	0.52699	0.357	0.235	2.88087e-19	0	EED
2.62719e-20	0.526359	0.319	0.21	5.15272e-16	0	DEPTOR
8.1027e-22	0.526321	0.266	0.161	1.58918e-17	0	IMPA2
1.03299e-26	0.526321	0.404	0.266	2.02601e-22	0	ADGRG1
3.42436e-24	0.525405	0.258	0.148	6.71619e-20	0	DCLRE1C
1.60889e-22	0.525055	0.312	0.197	3.15552e-18	0	COA7
1.42766e-24	0.524988	0.343	0.218	2.80007e-20	0	WDR77
2.10491e-22	0.524951	0.32	0.206	4.12836e-18	0	CDCA8
1.79381e-20	0.524908	0.285	0.18	3.5182e-16	0	KRI1
6.10752e-28	0.524451	0.436	0.292	1.19787e-23	0	HIP1
1.0433e-31	0.5244	0.484	0.322	2.04623e-27	0	CENPU
1.14929e-23	0.523947	0.415	0.293	2.2541e-19	0	PACSIN3
5.2807e-27	0.52358	0.453	0.315	1.0357e-22	0	CCNA2
1.6168e-21	0.523466	0.25	0.148	3.17103e-17	0	SPRED2
3.97901e-22	0.523219	0.329	0.212	7.80403e-18	0	RRP7A
5.4772e-24	0.522888	0.331	0.209	1.07424e-19	0	WWC1
1.8001e-27	0.522453	0.438	0.297	3.53054e-23	0	CSK
2.00494e-26	0.521287	0.413	0.275	3.93229e-22	0	SLFN5
2.55645e-30	0.520912	0.497	0.35	5.01396e-26	0	PLEKHF2
1.84169e-21	0.520846	0.306	0.195	3.61211e-17	0	GRWD1
1.6393e-23	0.519591	0.304	0.187	3.21515e-19	0	CCDC97
2.21048e-24	0.519434	0.428	0.298	4.33542e-20	0	PILRB
5.32039e-23	0.519347	0.314	0.197	1.04349e-18	0	PUS1
8.98765e-21	0.519169	0.256	0.155	1.76275e-16	0	ZGPAT
2.96746e-22	0.519161	0.274	0.166	5.82008e-18	0	CYB561A3
3.31586e-24	0.517761	0.401	0.272	6.50341e-20	0	ADSL
8.80517e-21	0.517607	0.289	0.182	1.72696e-16	0	TBC1D30
1.11192e-24	0.517464	0.427	0.297	2.18081e-20	0	ATF5
3.15755e-24	0.51712	0.443	0.311	6.1929e-20	0	HSF1
1.17211e-40	0.516844	0.613	0.464	2.29886e-36	0	MRPS11
1.8577e-21	0.516518	0.271	0.165	3.64352e-17	0	SHROOM3
1.6191e-28	0.516494	0.442	0.296	3.17555e-24	0	GINS1
1.86736e-19	0.516163	0.293	0.189	3.66245e-15	0	RFX5
1.95759e-22	0.516014	0.277	0.167	3.83942e-18	0	ARL4C
1.27486e-22	0.515916	0.333	0.216	2.50038e-18	0	PHACTR4
4.12687e-24	0.515362	0.356	0.23	8.09403e-20	0	MRPL1
1.04809e-28	0.51528	0.502	0.363	2.05562e-24	0	SMARCC2
6.79225e-28	0.514032	0.479	0.339	1.33216e-23	0	DFFA
2.61538e-21	0.513072	0.369	0.251	5.12955e-17	0	EXOSC7
2.60327e-21	0.513069	0.315	0.203	5.10579e-17	0	ZNF609
6.11762e-27	0.512411	0.474	0.334	1.19985e-22	0	MYBL2
5.02147e-23	0.512347	0.284	0.172	9.84861e-19	0	ATP2C2
2.82068e-26	0.511825	0.44	0.305	5.53219e-22	0	ESRP2
7.7868e-20	0.511173	0.282	0.179	1.52723e-15	0	FILIP1L
9.64594e-21	0.510565	0.364	0.249	1.89186e-16	0	HJURP
5.84714e-26	0.510188	0.448	0.315	1.1468e-21	0	MIS18A
5.20242e-23	0.509751	0.365	0.241	1.02035e-18	0	ASF1B
1.25503e-23	0.509749	0.384	0.257	2.46148e-19	0	TYW3
3.16856e-21	0.509299	0.259	0.155	6.21449e-17	0	EIF2B3
3.43397e-28	0.508864	0.47	0.322	6.73504e-24	0	NABP2
1.43244e-25	0.508407	0.443	0.308	2.80944e-21	0	SNRNP35
2.06484e-22	0.508249	0.277	0.167	4.04978e-18	0	LRWD1
9.9281e-29	0.507661	0.491	0.346	1.9472e-24	0	SPR
1.33451e-24	0.50764	0.327	0.201	2.61738e-20	0	LRR1
4.92094e-22	0.507244	0.281	0.171	9.65145e-18	0	PARPBP
2.97893e-26	0.507004	0.489	0.355	5.84258e-22	0	PTGR1
1.11106e-16	0.505429	0.254	0.165	2.17912e-12	0	TBC1D1
3.09273e-25	0.505267	0.42	0.286	6.06577e-21	0	ACO2
3.62205e-24	0.504445	0.419	0.288	7.10393e-20	0	PLIN3
1.51347e-21	0.504242	0.292	0.182	2.96837e-17	0	NARS2
1.36755e-23	0.504211	0.353	0.231	2.68218e-19	0	PLPBP
5.15363e-22	0.504083	0.33	0.213	1.01078e-17	0	ABCF2
1.32523e-23	0.502519	0.378	0.25	2.59917e-19	0	DDX56
9.49963e-20	0.5017	0.321	0.212	1.86316e-15	0	UCK2
1.15048e-25	0.50123	0.388	0.253	2.25643e-21	0	FANCD2
4.49428e-19	0.499984	0.272	0.171	8.81463e-15	0	RNF25
1.47109e-19	0.49986	0.299	0.194	2.88525e-15	0	DNAJC30
1.0393e-35	0.499831	0.584	0.431	2.03838e-31	0	ATIC
1.1182e-20	0.499587	0.307	0.197	2.19312e-16	0	MAST2
1.00758e-21	0.499483	0.316	0.201	1.97617e-17	0	RWDD2B
1.46731e-21	0.499053	0.348	0.23	2.87784e-17	0	PITHD1
1.25716e-19	0.498881	0.275	0.173	2.46567e-15	0	CNOT10
2.11356e-26	0.498491	0.494	0.363	4.14532e-22	0	PSMD11
7.23568e-23	0.498002	0.398	0.271	1.41913e-18	0	CLN6
1.12558e-28	0.497857	0.502	0.353	2.2076e-24	0	ABHD11
1.73921e-24	0.497333	0.384	0.252	3.41111e-20	0	POC1B
1.06315e-27	0.496117	0.452	0.307	2.08516e-23	0	LMNB2
2.11336e-26	0.495989	0.477	0.343	4.14493e-22	0	RBM47
1.73285e-24	0.494976	0.299	0.18	3.39865e-20	0	OGFOD1
1.81721e-25	0.494829	0.328	0.201	3.56409e-21	0	MCUB
9.16229e-19	0.494623	0.302	0.198	1.797e-14	0	ZNF276
7.25732e-25	0.494337	0.424	0.288	1.42338e-20	0	ASAP2
2.88268e-22	0.493724	0.306	0.191	5.6538e-18	0	DIP2B
3.30748e-21	0.493276	0.34	0.223	6.48697e-17	0	HSPA14
4.97368e-19	0.492769	0.286	0.184	9.75488e-15	0	BCL2L1
4.65334e-25	0.492489	0.46	0.322	9.12659e-21	0	PREB
1.95015e-23	0.492377	0.341	0.217	3.82483e-19	0	ARL2
6.68528e-22	0.490403	0.327	0.211	1.31118e-17	0	KLHDC4
7.93954e-25	0.490303	0.451	0.314	1.55718e-20	0	TMEM126A
1.26285e-21	0.490295	0.402	0.279	2.47682e-17	0	RCCD1
2.25642e-19	0.490092	0.299	0.194	4.42552e-15	0	NCAPH
7.24455e-23	0.490079	0.373	0.249	1.42087e-18	0	LRRC8A
1.1222e-30	0.48859	0.555	0.412	2.20096e-26	0	NECTIN2
4.51738e-23	0.488348	0.39	0.263	8.85994e-19	0	ACAD9
2.02187e-19	0.488309	0.255	0.157	3.9655e-15	0	BACE2
9.54419e-41	0.487537	0.65	0.493	1.8719e-36	0	DNMT1
6.35743e-20	0.487037	0.315	0.206	1.24688e-15	0	GOT2
1.42751e-21	0.487007	0.34	0.222	2.79978e-17	0	ABAT
1.2798e-20	0.486388	0.361	0.245	2.51008e-16	0	AC139530.2
1.58139e-20	0.486346	0.278	0.173	3.10157e-16	0	UTP4
2.39485e-23	0.486324	0.395	0.268	4.69702e-19	0	NIP7
2.4096e-28	0.48619	0.515	0.371	4.72595e-24	0	UNC45A
8.39896e-23	0.485181	0.366	0.241	1.64729e-18	0	EXOSC3
1.46726e-15	0.484961	0.26	0.171	2.87773e-11	0	MLLT1
1.40343e-30	0.484815	0.558	0.414	2.75255e-26	0	PRKCI
1.38072e-20	0.484366	0.365	0.248	2.708e-16	0	MAP3K11
2.16427e-34	0.483601	0.6	0.46	4.24477e-30	0	ERBB3
1.04537e-22	0.482157	0.363	0.238	2.05027e-18	0	MRPL12
1.91678e-21	0.481783	0.343	0.225	3.75937e-17	0	PCNX3
8.46171e-28	0.481413	0.521	0.38	1.6596e-23	0	SEC23B
1.32082e-20	0.481285	0.271	0.166	2.59052e-16	0	GKAP1
2.93058e-19	0.480946	0.273	0.171	5.74776e-15	0	CDH3
1.02921e-18	0.480482	0.259	0.161	2.01858e-14	0	GPN2
4.733e-21	0.48048	0.299	0.188	9.28284e-17	0	DPAGT1
9.43012e-21	0.480317	0.297	0.188	1.84953e-16	0	USP4
4.04001e-22	0.479738	0.372	0.248	7.92367e-18	0	FUNDC1
3.27114e-23	0.479495	0.428	0.299	6.41569e-19	0	HIKESHI
6.96796e-24	0.479117	0.418	0.286	1.36663e-19	0	ALG8
6.63777e-29	0.479074	0.54	0.4	1.30187e-24	0	IMP4
8.36135e-26	0.479018	0.498	0.36	1.63991e-21	0	ACAA1
1.04019e-22	0.478734	0.409	0.281	2.04013e-18	0	MRPL38
1.99784e-33	0.478409	0.596	0.445	3.91836e-29	0	DDX39A
7.9409e-20	0.478171	0.344	0.232	1.55745e-15	0	MELK
4.27855e-18	0.477798	0.266	0.17	8.39153e-14	0	GALNT10
6.43267e-29	0.477265	0.553	0.412	1.26164e-24	0	SDC1
1.03299e-24	0.476776	0.457	0.323	2.026e-20	0	CEP78
5.59946e-21	0.476579	0.29	0.181	1.09822e-16	0	NLK
3.24841e-19	0.476242	0.294	0.19	6.37112e-15	0	G2E3
2.31794e-19	0.476183	0.331	0.22	4.54617e-15	0	CPNE1
2.41723e-21	0.475079	0.299	0.188	4.74092e-17	0	NOTCH2
2.59893e-23	0.47436	0.381	0.252	5.09727e-19	0	RNPEP
7.75298e-22	0.474075	0.386	0.261	1.52059e-17	0	CTNNBIP1
4.39899e-19	0.474015	0.259	0.16	8.62773e-15	0	NDST1
5.9888e-20	0.473538	0.353	0.239	1.17458e-15	0	RXYLT1
3.7354e-24	0.473035	0.397	0.263	7.32624e-20	0	APEH
1.27244e-26	0.471094	0.52	0.385	2.49564e-22	0	UPF3B
5.46241e-19	0.470892	0.345	0.237	1.07134e-14	0	KIF14
8.75219e-18	0.469544	0.25	0.156	1.71657e-13	0	SIX1
7.67396e-17	0.469473	0.261	0.168	1.50509e-12	0	PNKP
6.90284e-19	0.469146	0.33	0.221	1.35385e-14	0	FPGS
7.51639e-25	0.468587	0.493	0.359	1.47419e-20	0	NUDT1
5.17205e-22	0.468227	0.345	0.223	1.01439e-17	0	DRAM1
5.44831e-18	0.468096	0.35	0.244	1.06858e-13	0	MLLT10
7.04184e-17	0.467885	0.281	0.186	1.38112e-12	0	SULT2B1
5.64288e-19	0.467461	0.252	0.155	1.10674e-14	0	PRR15L
5.31489e-19	0.465858	0.27	0.17	1.04241e-14	0	TXNL4B
1.44964e-20	0.465527	0.364	0.245	2.84317e-16	0	EXOSC4
1.15471e-17	0.464893	0.276	0.178	2.26473e-13	0	NOM1
1.73003e-19	0.464269	0.335	0.223	3.3931e-15	0	TMEM54
1.84944e-26	0.46337	0.534	0.394	3.6273e-22	0	GRHPR
6.5774e-22	0.4633	0.417	0.29	1.29003e-17	0	SLC52A2
1.13242e-27	0.463049	0.563	0.425	2.22102e-23	0	AURKA
4.78969e-26	0.463037	0.51	0.371	9.39401e-22	0	NDUFAF8
8.54729e-20	0.462667	0.381	0.264	1.67638e-15	0	PDRG1
1.83878e-21	0.462645	0.428	0.303	3.6064e-17	0	CLSPN
3.53006e-20	0.462634	0.346	0.229	6.92351e-16	0	EIF2B4
5.38667e-22	0.462477	0.361	0.239	1.05649e-17	0	TRIP13
4.10458e-18	0.462256	0.352	0.244	8.05032e-14	0	NAGK
9.48567e-30	0.462096	0.577	0.438	1.86042e-25	0	CDC25B
4.5976e-22	0.461723	0.333	0.213	9.01728e-18	0	THAP4
5.75645e-19	0.46163	0.306	0.199	1.12901e-14	0	SCAP
2.82133e-19	0.461062	0.286	0.182	5.53348e-15	0	PHKB
3.1587e-17	0.460992	0.275	0.179	6.19515e-13	0	PPCDC
7.81678e-15	0.460855	0.269	0.18	1.53311e-10	0	SYMPK
7.94678e-15	0.460607	0.253	0.168	1.5586e-10	0	PRKAB1
4.8385e-59	0.460607	0.786	0.627	9.48974e-55	0	PCLAF
3.40789e-29	0.460101	0.59	0.45	6.68389e-25	0	CTSH
4.45385e-19	0.45999	0.255	0.157	8.73533e-15	0	CIT
1.83395e-29	0.459608	0.579	0.441	3.59692e-25	0	UBA1
3.31726e-22	0.45959	0.449	0.319	6.50613e-18	0	LYPLA1
3.51934e-20	0.45953	0.306	0.196	6.90249e-16	0	MTHFS
1.13866e-18	0.45944	0.319	0.213	2.23326e-14	0	FLAD1
5.61239e-19	0.459308	0.365	0.252	1.10076e-14	0	POLG
4.80814e-20	0.459243	0.272	0.168	9.4302e-16	0	JMJD8
1.14899e-19	0.459063	0.294	0.187	2.25351e-15	0	LBR
4.58666e-16	0.459031	0.264	0.174	8.99581e-12	0	WDR83
4.86155e-20	0.458502	0.297	0.188	9.53497e-16	0	DENND4B
5.24012e-21	0.45835	0.393	0.271	1.02775e-16	0	SGO1
2.65271e-19	0.458222	0.303	0.195	5.20275e-15	0	POLR1G
5.95792e-26	0.458179	0.528	0.39	1.16853e-21	0	AP1G1
9.88026e-18	0.458102	0.263	0.167	1.93782e-13	0	TMEM181
8.72201e-25	0.457355	0.51	0.38	1.71065e-20	0	ERGIC1
1.52178e-25	0.456705	0.527	0.391	2.98466e-21	0	SNX1
5.62196e-20	0.456563	0.386	0.268	1.10264e-15	0	LSM6
1.96962e-18	0.455728	0.252	0.157	3.86302e-14	0	ING2
1.21281e-17	0.455718	0.292	0.192	2.37868e-13	0	KBTBD7
1.76228e-21	0.455459	0.448	0.326	3.45636e-17	0	TEDC1
1.31302e-23	0.45518	0.501	0.372	2.57522e-19	0	MRPL46
9.3673e-19	0.45491	0.309	0.202	1.83721e-14	0	BORCS8
4.60292e-19	0.454383	0.313	0.205	9.02771e-15	0	SMAD6
3.79284e-20	0.454055	0.366	0.248	7.4389e-16	0	IDH3B
2.66785e-16	0.453885	0.288	0.192	5.23246e-12	0	SEC14L1
1.39751e-35	0.452731	0.644	0.505	2.74093e-31	0	COPS5
7.22347e-23	0.451923	0.44	0.308	1.41674e-18	0	ZBTB8OS
4.39731e-17	0.450683	0.314	0.211	8.62444e-13	0	BRD9
7.00322e-20	0.450676	0.333	0.22	1.37354e-15	0	ADNP2
1.1237e-22	0.450181	0.472	0.338	2.20391e-18	0	GLA
7.91341e-31	0.449513	0.599	0.455	1.55206e-26	0	MRPL9
1.09779e-19	0.449477	0.306	0.197	2.15309e-15	0	NUP205
4.29514e-20	0.448734	0.278	0.173	8.42405e-16	0	SNX24
4.81809e-20	0.448431	0.396	0.275	9.44972e-16	0	NDUFS7
2.38021e-15	0.446836	0.294	0.201	4.6683e-11	0	TLE3
2.03313e-19	0.446836	0.374	0.257	3.98759e-15	0	EEF1AKNMT
5.31358e-17	0.44666	0.333	0.23	1.04215e-12	0	NAT10
6.19628e-20	0.446347	0.276	0.171	1.21528e-15	0	DIS3L
7.79004e-21	0.446338	0.429	0.307	1.52786e-16	0	BRD8
8.88567e-17	0.446177	0.287	0.19	1.74275e-12	0	ALDH16A1
9.93023e-37	0.446116	0.658	0.516	1.94762e-32	0	AHCYL1
1.18185e-19	0.446099	0.349	0.235	2.31796e-15	0	AK6
5.66241e-22	0.445906	0.433	0.305	1.11057e-17	0	CPSF7
3.58458e-20	0.445795	0.398	0.277	7.03045e-16	0	BRCA1
1.20754e-21	0.445458	0.358	0.236	2.36834e-17	0	SS18L2
6.22652e-21	0.445163	0.392	0.272	1.22121e-16	0	GABPB2
2.07002e-19	0.444531	0.326	0.214	4.05993e-15	0	SPOUT1
1.13546e-18	0.444358	0.421	0.308	2.22697e-14	0	RAB15
1.37992e-33	0.444167	0.645	0.511	2.70644e-29	0	SAPCD2
6.46459e-18	0.443856	0.356	0.247	1.2679e-13	0	COMMD1
1.18526e-23	0.443603	0.509	0.374	2.32466e-19	0	REPIN1
8.33e-20	0.443536	0.316	0.204	1.63376e-15	0	TERF1
6.48488e-19	0.443494	0.385	0.27	1.27188e-14	0	SFXN2
6.77103e-28	0.443365	0.577	0.44	1.328e-23	0	NUDT5
3.09776e-18	0.442951	0.407	0.296	6.07563e-14	0	COL18A1
6.59341e-17	0.442713	0.268	0.173	1.29317e-12	0	UHRF1BP1L
1.63107e-17	0.442091	0.287	0.186	3.19902e-13	0	PLEC
8.17989e-21	0.44187	0.331	0.215	1.60432e-16	0	MAGOHB
5.84057e-22	0.441771	0.434	0.304	1.14551e-17	0	CAPN1
2.41809e-18	0.441759	0.382	0.268	4.7426e-14	0	C20orf27
7.53083e-22	0.441691	0.434	0.306	1.47702e-17	0	PRPF38A
1.11123e-21	0.441497	0.456	0.331	2.17945e-17	0	ASPM
4.93544e-16	0.441335	0.257	0.167	9.67987e-12	0	NAXD
2.12964e-15	0.441169	0.257	0.169	4.17686e-11	0	STK16
2.44138e-15	0.440833	0.252	0.164	4.78827e-11	0	STX10
1.37631e-17	0.440645	0.25	0.156	2.69936e-13	0	OIP5
6.43578e-20	0.440477	0.384	0.265	1.26225e-15	0	SDF2L1
1.01826e-19	0.440216	0.427	0.307	1.99711e-15	0	EIF2B5
2.07083e-20	0.43991	0.415	0.294	4.06151e-16	0	CDK16
9.10946e-20	0.439034	0.367	0.249	1.78664e-15	0	ARID1A
1.23245e-19	0.438964	0.378	0.261	2.41721e-15	0	NUP50
1.57589e-22	0.438616	0.462	0.33	3.0908e-18	0	GTF2A2
1.09251e-15	0.438004	0.259	0.169	2.14275e-11	0	C4orf19
4.73146e-23	0.437583	0.512	0.378	9.27982e-19	0	TFPT
4.05174e-24	0.437479	0.515	0.383	7.94667e-20	0	GNL3L
1.26442e-19	0.437296	0.411	0.292	2.4799e-15	0	SF3B4
4.50244e-19	0.436259	0.387	0.268	8.83064e-15	0	EFTUD2
1.47746e-17	0.43602	0.319	0.215	2.89775e-13	0	TIMM8A
1.91975e-17	0.435566	0.371	0.262	3.76521e-13	0	HOMER2
2.60788e-22	0.435222	0.479	0.349	5.11484e-18	0	NT5C
3.32097e-14	0.435168	0.272	0.185	6.51342e-10	0	UBALD2
2.33042e-21	0.435019	0.418	0.29	4.57065e-17	0	CHCHD7
3.61769e-16	0.434963	0.285	0.189	7.09538e-12	0	NGLY1
3.5997e-19	0.434469	0.36	0.245	7.06009e-15	0	BRD7
1.11567e-21	0.434072	0.446	0.316	2.18816e-17	0	TMEM70
6.18027e-23	0.433923	0.497	0.363	1.21214e-18	0	PSMG2
4.7344e-17	0.433584	0.304	0.203	9.28559e-13	0	ALG3
4.08901e-17	0.433505	0.261	0.166	8.01978e-13	0	L2HGDH
7.05276e-21	0.433503	0.426	0.302	1.38326e-16	0	HENMT1
1.6234e-22	0.433046	0.373	0.244	3.18398e-18	0	NQO2
8.02432e-35	0.432721	0.667	0.514	1.57381e-30	0	ZFP36L2
1.66715e-19	0.432145	0.37	0.254	3.26978e-15	0	REXO2
3.23099e-15	0.432061	0.257	0.169	6.33695e-11	0	ARFIP2
2.42426e-19	0.431835	0.438	0.317	4.7547e-15	0	STAU2
9.00561e-22	0.431258	0.38	0.252	1.76627e-17	0	TIMM13
1.42831e-19	0.430829	0.409	0.289	2.80134e-15	0	SRPK1
6.52517e-41	0.430385	0.69	0.553	1.27978e-36	0	NOP56
6.89791e-16	0.429819	0.271	0.178	1.35289e-11	0	PPM1K
6.76969e-18	0.429357	0.273	0.174	1.32774e-13	0	PRORP
7.17993e-19	0.429059	0.374	0.258	1.4082e-14	0	TRIOBP
9.17155e-34	0.429043	0.655	0.52	1.79882e-29	0	TALDO1
3.36846e-19	0.428871	0.282	0.178	6.60657e-15	0	EIPR1
1.41476e-20	0.428737	0.502	0.382	2.77477e-16	0	CCPG1
1.62912e-19	0.428571	0.305	0.195	3.1952e-15	0	EHD1
2.1256e-20	0.42849	0.358	0.239	4.16894e-16	0	MTF2
5.28926e-21	0.428261	0.415	0.289	1.03738e-16	0	MYCBP
1.99975e-19	0.428237	0.409	0.289	3.9221e-15	0	PRKAG1
2.799e-17	0.427772	0.304	0.202	5.48968e-13	0	PPP2R2C
1.49817e-21	0.427664	0.401	0.271	2.93836e-17	0	CFAP298
1.85706e-20	0.427484	0.46	0.335	3.64225e-16	0	AC026464.6
4.48243e-19	0.426507	0.372	0.256	8.79139e-15	0	PLOD3
6.99231e-19	0.425778	0.428	0.311	1.3714e-14	0	NGDN
1.15716e-20	0.425744	0.321	0.205	2.26954e-16	0	ARFRP1
1.30986e-18	0.424204	0.383	0.267	2.56903e-14	0	AMMECR1
4.79945e-18	0.423921	0.373	0.262	9.41316e-14	0	LYAR
4.94643e-17	0.423834	0.288	0.189	9.70144e-13	0	ELOVL7
2.25682e-38	0.42382	0.691	0.554	4.42631e-34	0	AHSA1
1.85264e-19	0.42335	0.404	0.285	3.63357e-15	0	MRPL4
2.73509e-16	0.423236	0.353	0.251	5.36433e-12	0	CHAF1A
1.88276e-46	0.423117	0.726	0.59	3.69266e-42	0	GGCT
5.48067e-15	0.423037	0.294	0.201	1.07492e-10	0	NUF2
1.89073e-18	0.422744	0.279	0.177	3.70828e-14	0	LRP5
1.41327e-20	0.422706	0.389	0.266	2.77185e-16	0	CKLF
2.21855e-18	0.422415	0.316	0.21	4.35125e-14	0	NOP9
1.10843e-18	0.422392	0.421	0.306	2.17396e-14	0	MYO5A
7.32831e-23	0.42239	0.535	0.409	1.4373e-18	0	CYRIB
2.59121e-22	0.422373	0.44	0.305	5.08214e-18	0	TMEM223
3.31316e-16	0.422253	0.323	0.224	6.4981e-12	0	NIF3L1
4.98666e-32	0.421323	0.649	0.515	9.78033e-28	0	DUT
1.24667e-18	0.421272	0.328	0.217	2.44509e-14	0	RIOX2
3.55924e-29	0.420999	0.615	0.468	6.98074e-25	0	FKBP4
3.69611e-17	0.420309	0.31	0.208	7.24919e-13	0	ATR
1.08292e-18	0.420051	0.375	0.26	2.12394e-14	0	ALDH3A2
2.51744e-20	0.419918	0.362	0.242	4.93746e-16	0	PPP1R3D
2.7903e-14	0.419876	0.328	0.235	5.47261e-10	0	OGT
4.18556e-23	0.419437	0.518	0.385	8.20914e-19	0	PXMP2
7.66663e-28	0.418693	0.607	0.481	1.50366e-23	0	BZW2
7.26371e-22	0.41827	0.479	0.348	1.42463e-17	0	PSMG1
4.80074e-23	0.417717	0.443	0.303	9.41569e-19	0	MT-ATP8
5.5937e-16	0.417354	0.319	0.219	1.09709e-11	0	ANTKMT
2.80183e-16	0.41686	0.26	0.168	5.49522e-12	0	CASKIN2
2.57399e-22	0.416826	0.54	0.411	5.04836e-18	0	TM7SF2
6.79612e-17	0.416762	0.345	0.24	1.33292e-12	0	HDGFL2
2.63573e-19	0.416556	0.432	0.311	5.16945e-15	0	ZCCHC17
7.72447e-19	0.416518	0.334	0.222	1.515e-14	0	CCM2
3.67959e-25	0.416416	0.568	0.438	7.21679e-21	0	NUDC
2.26587e-16	0.416415	0.294	0.197	4.44405e-12	0	BUB1
3.46927e-21	0.416337	0.456	0.326	6.80428e-17	0	ST20-MTHFS
6.01029e-18	0.415924	0.367	0.254	1.1788e-13	0	TAF2
6.61371e-16	0.415045	0.332	0.232	1.29715e-11	0	CSPP1
2.04249e-18	0.414843	0.37	0.255	4.00593e-14	0	ACOX1
4.75358e-23	0.413942	0.527	0.397	9.32319e-19	0	CDC123
3.60777e-16	0.413681	0.275	0.182	7.07592e-12	0	SGF29
6.92174e-23	0.413603	0.538	0.408	1.35756e-18	0	DHTKD1
7.08696e-34	0.413584	0.68	0.535	1.38997e-29	0	SPATS2L
3.25229e-18	0.413236	0.273	0.172	6.37872e-14	0	ICE2
6.15912e-17	0.412625	0.324	0.22	1.20799e-12	0	MPHOSPH9
1.05619e-19	0.412256	0.437	0.316	2.0715e-15	0	SUGT1
1.76475e-17	0.412253	0.311	0.206	3.4612e-13	0	IFITM10
3.19348e-16	0.41224	0.276	0.181	6.26338e-12	0	DNAJC11
7.37678e-19	0.411977	0.386	0.269	1.44681e-14	0	NIPA2
1.66561e-21	0.411894	0.488	0.358	3.26676e-17	0	RBM10
4.31198e-19	0.411585	0.33	0.218	8.45709e-15	0	MUS81
3.10803e-21	0.411103	0.499	0.376	6.09578e-17	0	CPSF3
9.48587e-16	0.411095	0.375	0.271	1.86046e-11	0	GABPB1
1.38929e-16	0.410859	0.311	0.21	2.72481e-12	0	WHAMM
6.15142e-18	0.410816	0.29	0.189	1.20648e-13	0	PLEKHA5
9.46577e-20	0.410643	0.469	0.342	1.85652e-15	0	NUDT16L1
2.221e-20	0.410545	0.415	0.288	4.35605e-16	0	PLCB1
3.21037e-19	0.410544	0.431	0.308	6.2965e-15	0	RFC5
5.93017e-24	0.410469	0.577	0.446	1.16308e-19	0	LBHD1
2.65142e-19	0.410408	0.44	0.317	5.20022e-15	0	RPRD2
8.13826e-22	0.410404	0.525	0.396	1.59616e-17	0	TIMELESS
4.69829e-15	0.410389	0.316	0.219	9.21475e-11	0	SDAD1
8.79893e-24	0.410294	0.55	0.415	1.72573e-19	0	RNASEH2A
1.97946e-14	0.409674	0.274	0.186	3.88232e-10	0	SLC9A2
6.10793e-16	0.409506	0.337	0.236	1.19795e-11	0	DDX19A
6.3408e-21	0.409495	0.517	0.393	1.24362e-16	0	TLNRD1
9.39163e-22	0.409298	0.509	0.379	1.84198e-17	0	TBL1X
7.38545e-18	0.409293	0.421	0.306	1.44851e-13	0	PGAM5
8.30162e-16	0.409156	0.288	0.192	1.6282e-11	0	TRIP4
2.20347e-18	0.408497	0.39	0.274	4.32167e-14	0	GNA12
6.80719e-22	0.408295	0.454	0.317	1.33509e-17	0	SAC3D1
5.34075e-164	0.407584	0.942	0.843	1.04748e-159	0	MT-ND2
9.66436e-17	0.407496	0.256	0.163	1.89547e-12	0	CENPO
7.20703e-15	0.407343	0.259	0.171	1.41351e-10	0	SPC25
2.04088e-17	0.407287	0.389	0.277	4.00278e-13	0	USP39
1.43641e-18	0.407153	0.418	0.3	2.81723e-14	0	CCDC124
7.26979e-17	0.406591	0.265	0.17	1.42582e-12	0	ARHGAP10
3.1634e-17	0.406389	0.329	0.222	6.20437e-13	0	NACC2
1.12244e-18	0.406344	0.423	0.306	2.20145e-14	0	PRPF31
1.65266e-26	0.406341	0.606	0.478	3.24135e-22	0	PDHA1
8.83565e-26	0.406285	0.597	0.474	1.73294e-21	0	MPHOSPH10
1.52619e-18	0.405833	0.335	0.222	2.99332e-14	0	ASB13
8.49453e-17	0.405819	0.275	0.179	1.66603e-12	0	TKFC
2.31629e-16	0.405587	0.319	0.215	4.54294e-12	0	D2HGDH
1.57109e-15	0.40529	0.258	0.168	3.08138e-11	0	SLC27A4
8.78121e-15	0.405257	0.253	0.167	1.72226e-10	0	AKTIP
8.76869e-17	0.405074	0.263	0.168	1.7198e-12	0	PPP1R13B
8.65808e-18	0.40497	0.405	0.29	1.69811e-13	0	SUPT5H
2.2161e-17	0.404688	0.418	0.303	4.34644e-13	0	SLC25A10
3.58309e-15	0.404519	0.347	0.248	7.02752e-11	0	CIP2A
4.76209e-16	0.404421	0.321	0.22	9.33988e-12	0	RHNO1
2.82939e-14	0.404312	0.267	0.18	5.54929e-10	0	AP5S1
1.01419e-17	0.404243	0.29	0.188	1.98913e-13	0	UEVLD
6.17017e-17	0.404165	0.399	0.287	1.21016e-12	0	ATXN10
7.30276e-15	0.404049	0.29	0.197	1.43229e-10	0	C12orf43
1.94611e-16	0.403677	0.32	0.218	3.8169e-12	0	NDC80
5.21843e-18	0.40316	0.298	0.195	1.02349e-13	0	MPST
3.07867e-17	0.402937	0.337	0.228	6.0382e-13	0	MLH1
6.33452e-28	0.402914	0.647	0.504	1.24239e-23	0	AC087632.2
4.06535e-20	0.402805	0.499	0.374	7.97337e-16	0	RAB5C
2.49296e-19	0.402071	0.511	0.397	4.88943e-15	0	CENPB
1.50214e-23	0.402016	0.556	0.416	2.94616e-19	0	ISCU
1.67477e-18	0.402011	0.477	0.358	3.28472e-14	0	VPS28
1.66673e-17	0.401112	0.389	0.275	3.26895e-13	0	TIMM29
1.79482e-12	0.401044	0.28	0.199	3.52019e-08	0	IFITM1
2.05666e-17	0.400416	0.447	0.335	4.03372e-13	0	SHISA5
2.24403e-18	0.400204	0.366	0.251	4.40122e-14	0	CTPS1
4.27968e-18	0.40011	0.489	0.38	8.39374e-14	0	GSTM3
5.12176e-19	0.399865	0.38	0.262	1.00453e-14	0	THAP11
4.90884e-28	0.399804	0.627	0.466	9.62771e-24	0	CAMK2N1
2.59618e-15	0.399634	0.299	0.204	5.09189e-11	0	COBLL1
5.77102e-44	0.399431	0.731	0.605	1.13187e-39	0	PDXK
6.86105e-18	0.399368	0.4	0.284	1.34566e-13	0	NSMCE4A
2.05327e-14	0.399351	0.285	0.193	4.02709e-10	0	PEPD
1.01299e-13	0.399286	0.272	0.186	1.98677e-09	0	DPF2
2.4695e-22	0.399119	0.552	0.426	4.84343e-18	0	NAA15
9.94742e-16	0.398549	0.267	0.174	1.95099e-11	0	FARP2
4.94604e-25	0.398506	0.586	0.448	9.70067e-21	0	TPX2
3.74208e-16	0.398492	0.375	0.269	7.33934e-12	0	DNAAF5
4.34012e-21	0.398307	0.538	0.421	8.51228e-17	0	ZFHX3
1.32377e-15	0.398306	0.279	0.186	2.59631e-11	0	ILK
7.45547e-20	0.39825	0.482	0.357	1.46224e-15	0	SPC24
5.46181e-16	0.398234	0.259	0.167	1.07123e-11	0	EDC3
2.14748e-17	0.397915	0.375	0.262	4.21184e-13	0	MSRB1
7.44599e-17	0.39769	0.323	0.22	1.46038e-12	0	VPS45
2.19037e-22	0.396731	0.567	0.429	4.29598e-18	0	PSMG3
4.43225e-18	0.396456	0.366	0.252	8.69296e-14	0	STAT3
1.7079e-19	0.396405	0.301	0.192	3.34971e-15	0	MTOR
1.31831e-18	0.396222	0.447	0.326	2.58561e-14	0	SCNM1
1.67139e-24	0.39604	0.592	0.465	3.2781e-20	0	NUTF2
3.49816e-20	0.395744	0.517	0.394	6.86095e-16	0	OAZ2
9.40005e-17	0.395418	0.384	0.276	1.84363e-12	0	MRPL34
5.13909e-19	0.393502	0.446	0.325	1.00793e-14	0	ECT2
7.86977e-16	0.39322	0.333	0.231	1.5435e-11	0	TAF1C
9.51246e-15	0.392736	0.264	0.175	1.86568e-10	0	DEPDC1
3.77245e-14	0.392682	0.263	0.177	7.39892e-10	0	SLC39A11
6.8315e-23	0.392547	0.575	0.444	1.33986e-18	0	CIAO2A
3.26544e-19	0.392474	0.428	0.306	6.4045e-15	0	LARP4
1.68898e-12	0.392452	0.275	0.193	3.31259e-08	0	MAGI3
1.72866e-18	0.392154	0.476	0.353	3.39043e-14	0	RFXANK
2.83584e-18	0.392134	0.501	0.388	5.56194e-14	0	HMCES
1.93048e-17	0.391877	0.404	0.29	3.78626e-13	0	PPHLN1
2.99897e-17	0.391132	0.327	0.22	5.88187e-13	0	SRPRA
2.46288e-24	0.390992	0.614	0.499	4.83044e-20	0	TCP1
5.71909e-15	0.390781	0.331	0.233	1.12168e-10	0	PYCR2
1.03957e-14	0.390731	0.281	0.189	2.0389e-10	0	CDC45
2.51202e-18	0.390518	0.453	0.332	4.92683e-14	0	DHX29
6.37411e-16	0.390354	0.254	0.164	1.25015e-11	0	PKMYT1
1.56587e-16	0.390237	0.312	0.21	3.07114e-12	0	ZCCHC10
2.57257e-14	0.390176	0.256	0.17	5.04557e-10	0	MIGA2
2.54759e-16	0.390059	0.28	0.184	4.99659e-12	0	C12orf65
1.22117e-14	0.389796	0.31	0.215	2.39509e-10	0	FAIM
4.40965e-15	0.389792	0.316	0.219	8.64865e-11	0	EIF1B
5.94836e-18	0.389711	0.421	0.302	1.16665e-13	0	RAB3IP
2.26486e-16	0.389655	0.279	0.183	4.44208e-12	0	AQR
2.69469e-14	0.389527	0.308	0.215	5.28509e-10	0	CCS
2.52967e-36	0.389395	0.708	0.591	4.96143e-32	0	TUBD1
5.14131e-14	0.389355	0.281	0.192	1.00837e-09	0	CNOT3
5.35404e-16	0.389265	0.273	0.179	1.05009e-11	0	BRF1
9.58693e-16	0.389048	0.358	0.254	1.88029e-11	0	PHTF1
6.16868e-14	0.389013	0.309	0.218	1.20986e-09	0	SGO2
5.21819e-18	0.388953	0.407	0.289	1.02344e-13	0	NR2C2AP
5.92047e-17	0.388564	0.373	0.262	1.16118e-12	0	PPP1R35
2.3922e-17	0.388313	0.404	0.29	4.69183e-13	0	NMRAL1
2.1572e-19	0.388086	0.505	0.378	4.23092e-15	0	NBDY
7.26154e-18	0.387647	0.345	0.233	1.42421e-13	0	NCAPG
1.74911e-15	0.387479	0.345	0.241	3.43053e-11	0	PIN1
5.73869e-17	0.387458	0.373	0.264	1.12553e-12	0	PNRC2
6.0733e-19	0.38729	0.453	0.325	1.19116e-14	0	CHTF8
5.34035e-18	0.38729	0.423	0.303	1.0474e-13	0	MRPL49
5.85534e-17	0.387178	0.374	0.262	1.14841e-12	0	PSME3IP1
7.80853e-14	0.386807	0.26	0.175	1.53149e-09	0	YAP1
1.23621e-16	0.386749	0.393	0.282	2.42459e-12	0	TMEM11
1.5717e-17	0.386578	0.457	0.341	3.08257e-13	0	CFAP298-TCP10L
6.95503e-17	0.386346	0.32	0.217	1.36409e-12	0	TTL
1.25993e-15	0.386132	0.382	0.277	2.47111e-11	0	COG4
7.31382e-18	0.385548	0.38	0.263	1.43446e-13	0	TRNT1
5.08377e-16	0.385363	0.404	0.296	9.9708e-12	0	HAUS4
1.11374e-15	0.385271	0.319	0.218	2.18438e-11	0	ZNF75A
1.4302e-16	0.384977	0.378	0.266	2.80505e-12	0	VPS4A
4.58021e-15	0.384904	0.305	0.209	8.98316e-11	0	ZC3H7B
5.23104e-16	0.384696	0.273	0.179	1.02596e-11	0	ZBTB2
3.08499e-15	0.38466	0.404	0.298	6.05059e-11	0	NOC2L
8.20554e-23	0.384468	0.588	0.464	1.60935e-18	0	MRPS7
8.02017e-35	0.384442	0.703	0.583	1.573e-30	0	PSMB2
1.68335e-15	0.384101	0.317	0.217	3.30156e-11	0	POLE
1.62823e-16	0.384017	0.346	0.239	3.19345e-12	0	TGS1
2.17747e-25	0.383961	0.617	0.49	4.27067e-21	0	PRMT6
4.67385e-16	0.383881	0.337	0.232	9.16682e-12	0	COPS4
1.79447e-16	0.383749	0.326	0.222	3.5195e-12	0	CNDP2
1.48504e-15	0.38372	0.267	0.175	2.91262e-11	0	RARA
2.85193e-17	0.383604	0.418	0.304	5.59349e-13	0	POLR2C
9.37938e-19	0.383573	0.349	0.233	1.83958e-14	0	NSMCE1
9.40384e-17	0.383479	0.409	0.296	1.84437e-12	0	RRP1B
1.77196e-16	0.382627	0.33	0.225	3.47534e-12	0	MAIP1
1.40988e-17	0.38256	0.403	0.288	2.7652e-13	0	R3HDM1
1.17736e-18	0.381616	0.438	0.314	2.30916e-14	0	FLII
9.54553e-14	0.381415	0.305	0.215	1.87216e-09	0	INO80
5.37983e-16	0.381313	0.336	0.232	1.05515e-11	0	MORC2
3.63121e-20	0.38113	0.517	0.389	7.12189e-16	0	RRM1
9.52491e-16	0.380902	0.387	0.28	1.86812e-11	0	CMTM4
2.34891e-13	0.38061	0.263	0.179	4.60691e-09	0	FN3KRP
2.45323e-13	0.380569	0.278	0.192	4.81153e-09	0	LAS1L
3.09269e-15	0.380366	0.412	0.305	6.06569e-11	0	ELAC2
6.2072e-15	0.380277	0.358	0.257	1.21742e-10	0	CBX2
2.18125e-17	0.380112	0.313	0.207	4.27809e-13	0	CSTF3
1.14689e-15	0.379648	0.335	0.234	2.24939e-11	0	PTTG1
9.45267e-15	0.379592	0.33	0.233	1.85395e-10	0	TRMT6
1.05022e-15	0.379591	0.28	0.185	2.0598e-11	0	MTPAP
6.01633e-15	0.379362	0.251	0.163	1.17998e-10	0	NAA40
2.14899e-33	0.379133	0.691	0.583	4.21482e-29	0	RAB13
5.88569e-15	0.378987	0.313	0.217	1.15436e-10	0	RIC8A
7.53576e-15	0.378906	0.296	0.201	1.47799e-10	0	LRRC1
1.25243e-15	0.378259	0.44	0.331	2.4564e-11	0	OTUB1
2.30007e-12	0.377912	0.253	0.175	4.51113e-08	0	P3H4
1.21429e-14	0.377298	0.393	0.29	2.38159e-10	0	GCA
1.17449e-17	0.377297	0.465	0.348	2.30353e-13	0	SF3A3
2.50452e-17	0.376546	0.325	0.219	4.91212e-13	0	NSRP1
4.54152e-15	0.376337	0.291	0.198	8.90728e-11	0	BCL2L12
1.35535e-14	0.376289	0.26	0.172	2.65825e-10	0	PEX1
4.03971e-20	0.376126	0.555	0.436	7.92309e-16	0	PRPF19
2.2283e-16	0.376	0.365	0.257	4.37037e-12	0	FLYWCH2
2.06039e-13	0.375864	0.319	0.228	4.04104e-09	0	TRIM59
4.01413e-22	0.375823	0.582	0.478	7.87292e-18	0	EIF3J
3.94298e-14	0.375776	0.283	0.193	7.73337e-10	0	NACC1
3.68264e-15	0.375632	0.43	0.324	7.22277e-11	0	IFT22
1.29044e-15	0.375545	0.257	0.166	2.53094e-11	0	ARHGEF10L
6.60235e-20	0.375289	0.56	0.436	1.29492e-15	0	CDC42SE1
3.9272e-20	0.375288	0.547	0.421	7.70241e-16	0	RNASEH2C
2.11495e-13	0.375283	0.303	0.214	4.14805e-09	0	NCOA2
1.2797e-19	0.374999	0.565	0.444	2.50988e-15	0	CHMP1A
3.36043e-28	0.374789	0.65	0.536	6.59082e-24	0	HYPK
3.11489e-17	0.374738	0.429	0.312	6.10924e-13	0	MPC2
6.88844e-17	0.374205	0.26	0.165	1.35103e-12	0	HPCAL1
1.34637e-21	0.374168	0.579	0.443	2.64065e-17	0	BID
1.26942e-16	0.373801	0.356	0.248	2.48971e-12	0	NME3
1.21925e-15	0.3738	0.423	0.314	2.39131e-11	0	PAFAH1B3
4.42366e-14	0.373745	0.291	0.199	8.67612e-10	0	PHKG2
8.31882e-23	0.373546	0.625	0.502	1.63157e-18	0	ECI1
1.09529e-16	0.37351	0.406	0.294	2.14819e-12	0	ZDHHC3
1.15122e-14	0.373437	0.356	0.257	2.25789e-10	0	PRRC2A
4.28129e-15	0.373418	0.257	0.167	8.39688e-11	0	KIFC1
1.31167e-24	0.373375	0.639	0.508	2.57257e-20	0	PIAS3
1.00381e-17	0.373281	0.521	0.404	1.96878e-13	0	DUS1L
7.94311e-18	0.372987	0.493	0.373	1.55788e-13	0	MRPL42
2.3433e-16	0.372955	0.408	0.296	4.59592e-12	0	RSRP1
1.26777e-14	0.372791	0.253	0.167	2.48648e-10	0	CDC37L1
1.53586e-16	0.372569	0.303	0.201	3.01229e-12	0	PPWD1
1.4098e-18	0.372442	0.268	0.167	2.76504e-14	0	BCAP29
6.9195e-19	0.372295	0.522	0.4	1.35712e-14	0	PAXX
6.02271e-15	0.372113	0.253	0.165	1.18123e-10	0	MRPL44
4.75696e-15	0.371793	0.36	0.257	9.32982e-11	0	RBPMS
6.09354e-16	0.371689	0.429	0.319	1.19513e-11	0	GAR1
6.93654e-18	0.371673	0.41	0.292	1.36046e-13	0	MRPL35
5.07948e-14	0.371439	0.299	0.206	9.96238e-10	0	MTG2
8.22153e-14	0.371327	0.261	0.175	1.61249e-09	0	WRAP73
4.53653e-21	0.371325	0.578	0.46	8.89749e-17	0	PSMD3
5.45416e-15	0.371274	0.347	0.246	1.06972e-10	0	HDHD3
8.42624e-14	0.371232	0.281	0.193	1.65264e-09	0	ANKEF1
2.54305e-68	0.370827	0.833	0.723	4.98769e-64	0	BEX3
2.83817e-13	0.37075	0.25	0.168	5.56651e-09	0	MRPS17
1.74481e-15	0.37067	0.373	0.266	3.42209e-11	0	ATXN2
3.3733e-16	0.370539	0.399	0.287	6.61606e-12	0	AKT1S1
1.12787e-16	0.370224	0.45	0.335	2.21209e-12	0	ATPAF1
4.73687e-17	0.370223	0.329	0.224	9.29042e-13	0	ZNF48
1.54806e-15	0.369801	0.38	0.274	3.0362e-11	0	RAD1
1.12655e-14	0.369789	0.348	0.246	2.2095e-10	0	MOGS
1.65239e-14	0.369721	0.313	0.217	3.24083e-10	0	MITD1
1.77476e-14	0.369627	0.373	0.273	3.48084e-10	0	TIMM50
6.41144e-17	0.369603	0.306	0.204	1.25748e-12	0	OTULIN
1.56172e-18	0.36956	0.434	0.31	3.063e-14	0	MARVELD2
2.9942e-16	0.36934	0.424	0.312	5.87253e-12	0	NFATC3
2.54096e-18	0.369282	0.491	0.371	4.98358e-14	0	MRPL18
1.62331e-15	0.369085	0.374	0.268	3.18379e-11	0	SYCP2
3.3809e-14	0.369074	0.335	0.237	6.63095e-10	0	RNPEPL1
2.70425e-17	0.368887	0.477	0.356	5.30385e-13	0	MKKS
3.14823e-16	0.36874	0.365	0.258	6.17462e-12	0	PEX26
1.44803e-18	0.368727	0.452	0.326	2.84003e-14	0	C11orf98
9.24203e-19	0.36869	0.532	0.411	1.81264e-14	0	PNPO
1.06219e-15	0.368618	0.424	0.314	2.08327e-11	0	DYNC1LI1
1.24881e-20	0.36858	0.572	0.445	2.44929e-16	0	TMEM141
1.66726e-14	0.368056	0.327	0.229	3.26999e-10	0	FAM219B
3.05751e-36	0.367962	0.737	0.615	5.9967e-32	0	CYC1
3.32079e-40	0.367693	0.725	0.615	6.51306e-36	0	ANP32A
8.36203e-16	0.367548	0.42	0.309	1.64004e-11	0	TUBG1
1.53831e-14	0.36724	0.265	0.176	3.01708e-10	0	TARBP2
2.30935e-18	0.367183	0.539	0.423	4.52933e-14	0	TOMM40
5.80078e-16	0.367093	0.273	0.178	1.13771e-11	0	ZNF688
6.1048e-16	0.366832	0.28	0.185	1.19733e-11	0	HAUS8
4.69158e-43	0.366707	0.765	0.649	9.2016e-39	0	PSMC3
6.16038e-16	0.366331	0.283	0.187	1.20824e-11	0	ATPSCKMT
6.41188e-12	0.366182	0.26	0.18	1.25756e-07	0	JMJD4
1.33705e-16	0.365739	0.312	0.208	2.62235e-12	0	MLX
4.92976e-15	0.365586	0.345	0.243	9.66873e-11	0	TMEM109
3.18592e-16	0.365563	0.376	0.264	6.24855e-12	0	MED8
1.69002e-21	0.365364	0.608	0.481	3.31463e-17	0	SNX5
4.40284e-14	0.36501	0.285	0.196	8.63529e-10	0	PANK2
1.63455e-15	0.364981	0.427	0.32	3.20584e-11	0	VANGL1
1.32882e-15	0.364956	0.368	0.263	2.60622e-11	0	ING5
1.22674e-21	0.364857	0.594	0.47	2.40601e-17	0	PRC1
8.49827e-14	0.364805	0.251	0.167	1.66677e-09	0	ZNF43
5.51022e-16	0.364687	0.467	0.359	1.08072e-11	0	SPATS2
4.98311e-14	0.364635	0.281	0.192	9.77336e-10	0	EML1
2.2234e-15	0.364425	0.44	0.33	4.36075e-11	0	WDR73
3.53559e-15	0.364263	0.362	0.258	6.93436e-11	0	SPIDR
2.18107e-14	0.363905	0.401	0.299	4.27773e-10	0	C8orf33
4.24918e-19	0.36374	0.533	0.401	8.33391e-15	0	ARHGAP5
1.97293e-15	0.363453	0.316	0.216	3.86951e-11	0	DIP2A
1.13839e-17	0.36324	0.423	0.301	2.23273e-13	0	NOB1
6.18358e-19	0.36272	0.552	0.438	1.21279e-14	0	MAGEF1
1.30408e-15	0.362662	0.467	0.36	2.5577e-11	0	CCNL2
3.26301e-17	0.362596	0.507	0.39	6.39975e-13	0	NOP16
5.7259e-15	0.362492	0.344	0.242	1.12302e-10	0	PIGM
6.67933e-15	0.362404	0.32	0.221	1.31002e-10	0	CETN3
1.41609e-14	0.362273	0.399	0.296	2.77738e-10	0	RNF213
4.49173e-47	0.36224	0.771	0.662	8.80962e-43	0	CALM3
8.10259e-18	0.362048	0.533	0.416	1.58916e-13	0	MCTS1
5.27227e-15	0.361874	0.412	0.307	1.03405e-10	0	EPM2AIP1
5.76246e-19	0.361842	0.563	0.442	1.13019e-14	0	EMC8
1.45473e-11	0.361768	0.287	0.206	2.85316e-07	0	BCL3
1.75182e-15	0.361742	0.456	0.347	3.43585e-11	0	AGPAT3
1.39651e-14	0.361735	0.275	0.183	2.73897e-10	0	CAMKK2
4.40702e-14	0.361626	0.251	0.165	8.64349e-10	0	TESMIN
3.16926e-16	0.361036	0.431	0.316	6.21587e-12	0	BTBD6
6.2528e-15	0.361006	0.321	0.223	1.22636e-10	0	CFAP20
3.27168e-15	0.361002	0.299	0.202	6.41675e-11	0	EMC1
5.89825e-14	0.360881	0.255	0.17	1.15682e-09	0	TRIM11
3.76994e-14	0.360791	0.42	0.318	7.39399e-10	0	IFITM3
4.02101e-15	0.360768	0.309	0.21	7.88641e-11	0	SAP130
1.81301e-13	0.360448	0.401	0.305	3.55586e-09	0	DCLRE1B
5.84167e-17	0.360198	0.451	0.332	1.14573e-12	0	TIMM10
1.05436e-14	0.360129	0.291	0.196	2.06792e-10	0	ADGRL1
1.62524e-29	0.359976	0.692	0.573	3.18759e-25	0	FOXP1
1.7589e-14	0.359769	0.269	0.179	3.44973e-10	0	PTPRJ
4.76927e-18	0.359734	0.535	0.414	9.35397e-14	0	C1orf21
1.992e-18	0.359611	0.476	0.351	3.90692e-14	0	POP5
2.4069e-16	0.359375	0.462	0.346	4.72066e-12	0	CIZ1
3.34624e-15	0.359322	0.409	0.302	6.56298e-11	0	EPN1
8.43877e-15	0.359025	0.343	0.242	1.6551e-10	0	MARK2
2.84151e-35	0.358746	0.722	0.603	5.57305e-31	0	CERS2
3.67648e-13	0.358656	0.279	0.192	7.21069e-09	0	RPUSD3
5.70586e-14	0.358652	0.315	0.219	1.11909e-09	0	SNX7
2.28129e-20	0.35848	0.594	0.482	4.47429e-16	0	PSMD1
1.96616e-17	0.357662	0.291	0.188	3.85623e-13	0	C2orf74
3.75641e-21	0.357652	0.605	0.491	7.36745e-17	0	SYNGR2
3.11745e-18	0.357603	0.535	0.42	6.11425e-14	0	PHF14
1.19594e-14	0.357599	0.398	0.293	2.3456e-10	0	FAM122B
5.90753e-16	0.357294	0.397	0.286	1.15864e-11	0	ARMC8
1.28624e-15	0.357062	0.421	0.309	2.5227e-11	0	SART3
4.01239e-14	0.356303	0.325	0.228	7.86951e-10	0	ZNF316
5.1418e-18	0.356053	0.551	0.437	1.00846e-13	0	TM7SF3
3.09343e-21	0.356052	0.582	0.437	6.06715e-17	0	ID1
9.12275e-15	0.355916	0.343	0.242	1.78924e-10	0	FASTKD2
2.93238e-13	0.355689	0.325	0.231	5.75127e-09	0	CCDC85C
1.66743e-14	0.35505	0.299	0.205	3.27032e-10	0	NCAPH2
8.78897e-20	0.354791	0.585	0.464	1.72378e-15	0	TXNL1
4.07902e-14	0.354571	0.314	0.22	8.00018e-10	0	CFLAR
5.80956e-15	0.354245	0.343	0.241	1.13943e-10	0	GPN1
2.26354e-14	0.353965	0.318	0.221	4.43949e-10	0	IFT46
2.18335e-15	0.353802	0.442	0.33	4.2822e-11	0	IGSF3
1.74008e-14	0.353517	0.419	0.312	3.41281e-10	0	GYG1
3.25328e-16	0.353479	0.445	0.331	6.38066e-12	0	AEN
1.62582e-06	0.353388	0.294	0.244	0.0318872	0	LOXL1
2.75113e-13	0.353251	0.256	0.172	5.39578e-09	0	FAM53C
6.81859e-14	0.353028	0.325	0.23	1.33733e-09	0	UBE3B
2.79713e-14	0.352977	0.301	0.207	5.48601e-10	0	NSF
2.97278e-15	0.352745	0.312	0.212	5.83052e-11	0	DNAJB14
2.95737e-13	0.352637	0.31	0.218	5.8003e-09	0	ABCC5
4.49284e-16	0.352351	0.336	0.23	8.81181e-12	0	CCDC125
1.6805e-14	0.352203	0.321	0.224	3.29596e-10	0	ZNF326
6.72944e-16	0.352167	0.34	0.233	1.31985e-11	0	LYN
9.22109e-13	0.351828	0.306	0.216	1.80853e-08	0	SUPT7L
1.57567e-16	0.351661	0.453	0.332	3.09036e-12	0	POLR3K
4.06276e-16	0.351497	0.403	0.29	7.96829e-12	0	WIPF2
2.26263e-15	0.351424	0.358	0.251	4.43769e-11	0	PYCR1
2.58862e-14	0.351222	0.411	0.306	5.07706e-10	0	ATG101
7.96755e-16	0.351171	0.282	0.185	1.56268e-11	0	TROAP
2.73332e-14	0.351099	0.333	0.233	5.36085e-10	0	PARP6
2.35136e-17	0.351059	0.47	0.348	4.61173e-13	0	RRP1
1.69982e-15	0.35105	0.468	0.352	3.33386e-11	0	AKR7A2
1.03492e-15	0.350956	0.28	0.183	2.02978e-11	0	HDHD2
7.24193e-17	0.350834	0.513	0.399	1.42036e-12	0	TAF15
3.68228e-14	0.35067	0.35	0.252	7.22206e-10	0	PUM3
4.77382e-14	0.350631	0.262	0.174	9.36289e-10	0	DALRD3
4.2616e-16	0.35062	0.399	0.288	8.35827e-12	0	MRPL16
1.85669e-13	0.350453	0.361	0.262	3.64152e-09	0	GLRX2
6.59223e-15	0.350215	0.499	0.396	1.29293e-10	0	NUP62
7.53496e-16	0.34962	0.351	0.243	1.47783e-11	0	MRPL36
1.92602e-18	0.349332	0.576	0.467	3.7775e-14	0	RBM42
2.95673e-14	0.348829	0.381	0.277	5.79903e-10	0	MRPL55
3.76935e-14	0.348701	0.314	0.218	7.39283e-10	0	OXLD1
1.63707e-12	0.348682	0.256	0.175	3.21079e-08	0	VPS13D
1.57827e-15	0.348666	0.484	0.372	3.09547e-11	0	PSMF1
4.82155e-15	0.348484	0.468	0.36	9.45651e-11	0	FEM1B
1.15499e-18	0.348343	0.573	0.459	2.26529e-14	0	CD2BP2
2.40441e-15	0.348028	0.284	0.188	4.71577e-11	0	CRELD2
1.27013e-13	0.347967	0.265	0.178	2.4911e-09	0	NDC1
1.74771e-45	0.347951	0.778	0.676	3.42778e-41	0	ETFA
7.66737e-14	0.347915	0.284	0.194	1.5038e-09	0	MTSS2
9.62333e-17	0.347783	0.435	0.312	1.88742e-12	0	AFTPH
2.2609e-20	0.347524	0.594	0.489	4.4343e-16	0	NUDT21
4.48665e-18	0.347519	0.56	0.451	8.79967e-14	0	AP3D1
4.12943e-14	0.347294	0.459	0.36	8.09905e-10	0	ZC3H18
1.9661e-14	0.347257	0.292	0.197	3.85611e-10	0	MLYCD
7.73154e-13	0.347152	0.275	0.189	1.51639e-08	0	DSN1
2.155e-16	0.346787	0.513	0.393	4.22661e-12	0	RAB25
4.30831e-15	0.346717	0.309	0.211	8.44989e-11	0	BRMS1
4.19495e-14	0.346539	0.292	0.2	8.22755e-10	0	RBFA
4.34566e-16	0.346455	0.455	0.341	8.52315e-12	0	ZMPSTE24
2.10102e-23	0.346329	0.667	0.543	4.12074e-19	0	SSU72
1.30613e-13	0.3461	0.332	0.235	2.56172e-09	0	PRICKLE2
2.49895e-20	0.346091	0.608	0.483	4.9012e-16	0	SNRNP25
1.69339e-13	0.345938	0.285	0.195	3.32125e-09	0	SIL1
4.73284e-13	0.345756	0.292	0.205	9.28252e-09	0	B4GALT4
2.85276e-16	0.345652	0.488	0.372	5.59513e-12	0	MED29
1.69876e-13	0.345616	0.282	0.194	3.33178e-09	0	TMEM243
1.23989e-16	0.345496	0.542	0.428	2.4318e-12	0	SEPHS1
7.74582e-14	0.345424	0.258	0.172	1.51919e-09	0	PRUNE1
1.22964e-15	0.34517	0.465	0.352	2.4117e-11	0	ANXA4
2.12892e-16	0.345167	0.547	0.439	4.17544e-12	0	RAP2C
2.49249e-18	0.345068	0.569	0.454	4.88853e-14	0	DNAJC15
3.93436e-33	0.344833	0.742	0.627	7.71646e-29	0	MICOS10
2.15415e-13	0.344291	0.297	0.207	4.22493e-09	0	GEMIN6
5.09651e-15	0.344243	0.271	0.179	9.99578e-11	0	MYCBP2
4.3069e-15	0.343511	0.345	0.242	8.44712e-11	0	CYP20A1
1.82562e-12	0.343355	0.3	0.213	3.58059e-08	0	NSMAF
6.64449e-12	0.34319	0.261	0.182	1.30318e-07	0	TMEM214
1.41612e-16	0.343027	0.398	0.282	2.77744e-12	0	TAF10
3.62633e-12	0.342855	0.263	0.183	7.11232e-08	0	TRIM41
3.53281e-13	0.342743	0.287	0.199	6.9289e-09	0	WWC3
1.08837e-37	0.342691	0.754	0.649	2.13462e-33	0	NET1
3.42227e-34	0.342639	0.74	0.627	6.7121e-30	0	CACYBP
2.02986e-12	0.34257	0.362	0.267	3.98116e-08	0	PIAS4
2.93467e-12	0.342476	0.342	0.251	5.75578e-08	0	MPHOSPH6
1.99412e-16	0.342367	0.503	0.388	3.91107e-12	0	RAB3D
8.48074e-15	0.34224	0.471	0.359	1.66333e-10	0	DLG5
1.61536e-14	0.342164	0.409	0.302	3.1682e-10	0	PBDC1
2.92152e-24	0.342081	0.693	0.571	5.72998e-20	0	KPNA2
2.69471e-13	0.341715	0.348	0.252	5.28513e-09	0	HOMER1
5.53261e-13	0.341594	0.399	0.299	1.08511e-08	0	SEC22B
3.59557e-13	0.341461	0.345	0.249	7.05198e-09	0	PI4KB
1.06203e-15	0.341434	0.498	0.386	2.08296e-11	0	DEF8
4.2869e-15	0.341104	0.337	0.234	8.4079e-11	0	PAAF1
6.74909e-14	0.341069	0.364	0.263	1.3237e-09	0	PPP2CB
6.90481e-13	0.340652	0.285	0.198	1.35424e-08	0	HCCS
2.37604e-16	0.340433	0.514	0.4	4.66012e-12	0	PRELID1
8.01072e-16	0.340325	0.477	0.362	1.57114e-11	0	DTYMK
1.02562e-14	0.340177	0.255	0.167	2.01154e-10	0	TXNDC12
5.8063e-15	0.340132	0.392	0.282	1.13879e-10	0	RTCB
4.99166e-16	0.340022	0.289	0.19	9.79015e-12	0	FDX2
3.34841e-16	0.339876	0.506	0.389	6.56723e-12	0	DDX54
1.6405e-13	0.339635	0.258	0.173	3.21752e-09	0	POLR1H
2.39889e-15	0.339633	0.502	0.388	4.70495e-11	0	FAM83H
2.37212e-15	0.339618	0.483	0.372	4.65245e-11	0	SPCS3
2.41664e-13	0.339547	0.251	0.167	4.73975e-09	0	WDR74
1.67896e-11	0.33934	0.297	0.214	3.29293e-07	0	ANKRD13D
8.18857e-18	0.33924	0.584	0.476	1.60602e-13	0	MRPL11
3.20054e-14	0.339211	0.43	0.324	6.27721e-10	0	RHOT2
3.34795e-13	0.338679	0.26	0.175	6.56634e-09	0	MCU
4.20358e-14	0.338461	0.363	0.262	8.24448e-10	0	FAR1
2.66545e-13	0.33839	0.372	0.274	5.22774e-09	0	CSNK1G1
2.19439e-16	0.338367	0.49	0.373	4.30385e-12	0	MTHFD1
1.53711e-14	0.33836	0.426	0.318	3.01473e-10	0	EIF2B1
3.57575e-14	0.338323	0.434	0.327	7.01313e-10	0	MTX2
8.22422e-14	0.33819	0.274	0.185	1.61302e-09	0	PPL
1.42514e-18	0.338146	0.596	0.48	2.79512e-14	0	SLC25A39
4.09515e-16	0.338067	0.535	0.432	8.03181e-12	0	SCARB2
1.02241e-14	0.338055	0.362	0.258	2.00525e-10	0	EXOSC10
8.31377e-21	0.338023	0.627	0.506	1.63058e-16	0	TMEM106C
2.57005e-15	0.337955	0.485	0.375	5.04064e-11	0	KHSRP
6.24934e-14	0.337792	0.449	0.345	1.22568e-09	0	TAF3
8.63143e-17	0.337502	0.557	0.446	1.69288e-12	0	NDUFS1
5.94457e-13	0.337475	0.326	0.234	1.16591e-08	0	LRIF1
1.07974e-16	0.337391	0.443	0.321	2.11769e-12	0	PHF19
2.01145e-14	0.33736	0.307	0.209	3.94507e-10	0	TRMT12
4.49111e-13	0.337329	0.368	0.272	8.80841e-09	0	RPS10-NUDT3
4.18758e-12	0.337244	0.278	0.195	8.2131e-08	0	COMTD1
5.06893e-13	0.337196	0.32	0.227	9.94169e-09	0	COPG2
2.07732e-14	0.336814	0.333	0.234	4.07425e-10	0	HMBS
8.90059e-14	0.336653	0.367	0.267	1.74567e-09	0	SAP30L
5.88311e-14	0.336599	0.301	0.208	1.15385e-09	0	ARNT
3.17104e-15	0.336487	0.466	0.36	6.21936e-11	0	PURA
9.56133e-13	0.336449	0.38	0.284	1.87526e-08	0	GPS1
1.49379e-14	0.336016	0.339	0.237	2.92978e-10	0	SIGIRR
5.71627e-12	0.335993	0.367	0.276	1.12113e-07	0	CLPTM1
3.5392e-16	0.335678	0.489	0.37	6.94143e-12	0	PIAS1
1.56871e-17	0.335369	0.562	0.443	3.07671e-13	0	GINS2
7.2914e-19	0.335066	0.6	0.484	1.43006e-14	0	XRCC6
4.48552e-15	0.335034	0.324	0.223	8.79746e-11	0	DR1
1.21633e-13	0.335029	0.299	0.208	2.38559e-09	0	POLR3H
1.27411e-13	0.335019	0.308	0.215	2.4989e-09	0	PLEKHJ1
7.13398e-15	0.33501	0.518	0.415	1.39919e-10	0	MRPS26
5.36076e-14	0.33497	0.353	0.251	1.0514e-09	0	FAF1
1.06377e-13	0.334867	0.348	0.25	2.08637e-09	0	DPP3
2.49924e-14	0.334117	0.305	0.21	4.90176e-10	0	RCC1L
4.24576e-12	0.333865	0.339	0.248	8.32721e-08	0	UCK1
2.28621e-13	0.333603	0.426	0.325	4.48394e-09	0	TMEM208
2.14876e-22	0.333071	0.669	0.544	4.21436e-18	0	STIP1
1.77777e-14	0.333048	0.359	0.256	3.48675e-10	0	TIMM17A
3.6293e-15	0.332897	0.347	0.243	7.11815e-11	0	RBM27
8.49798e-14	0.332729	0.294	0.202	1.66671e-09	0	NUDT9
2.13494e-13	0.332616	0.257	0.173	4.18727e-09	0	ERAL1
2.24589e-17	0.332536	0.574	0.465	4.40486e-13	0	NRDC
2.68997e-12	0.332321	0.335	0.245	5.27583e-08	0	SETDB1
4.23509e-15	0.332098	0.372	0.265	8.30629e-11	0	AC009133.6
9.28394e-14	0.332075	0.297	0.204	1.82086e-09	0	MED30
4.08832e-14	0.33207	0.477	0.376	8.01842e-10	0	MOB4
4.83574e-13	0.332044	0.356	0.259	9.48435e-09	0	CSNK1G2
7.662e-15	0.332024	0.452	0.339	1.50275e-10	0	UMPS
1.52616e-13	0.331935	0.315	0.22	2.99326e-09	0	ZNF787
4.53487e-18	0.331709	0.569	0.451	8.89424e-14	0	BUD23
7.88154e-17	0.331644	0.322	0.214	1.54581e-12	0	NPM3
4.73267e-13	0.331545	0.255	0.171	9.28219e-09	0	DCAKD
9.26663e-12	0.331535	0.287	0.203	1.81746e-07	0	SCAF4
1.42461e-15	0.331357	0.543	0.439	2.79409e-11	0	SRSF10
8.76844e-21	0.331248	0.618	0.503	1.71975e-16	0	LEO1
3.62756e-18	0.331151	0.577	0.465	7.11473e-14	0	PRPF38B
7.083e-14	0.331135	0.447	0.342	1.38919e-09	0	LAMA5
4.06425e-15	0.330926	0.277	0.183	7.97121e-11	0	ANKRD54
1.11586e-14	0.330769	0.412	0.302	2.18853e-10	0	DDRGK1
6.09407e-13	0.330698	0.339	0.245	1.19523e-08	0	RFWD3
3.7986e-25	0.330663	0.688	0.579	7.45019e-21	0	EBNA1BP2
7.17369e-13	0.330476	0.286	0.199	1.40698e-08	0	PPAT
1.87403e-12	0.329873	0.323	0.232	3.67553e-08	0	MTG1
2.59309e-11	0.329754	0.29	0.208	5.08582e-07	0	CDK6
7.0747e-17	0.329682	0.572	0.449	1.38756e-12	0	SIAH2
2.19594e-36	0.329495	0.752	0.651	4.30689e-32	0	EIF5B
2.59664e-13	0.329409	0.407	0.306	5.09279e-09	0	NELFB
5.73175e-15	0.329243	0.455	0.341	1.12417e-10	0	YKT6
2.92898e-14	0.329197	0.445	0.334	5.7446e-10	0	SRP68
2.87389e-15	0.329066	0.434	0.321	5.63655e-11	0	EPS8
5.04403e-15	0.328674	0.406	0.296	9.89286e-11	0	UBE2Q2
7.10531e-12	0.328501	0.331	0.241	1.39357e-07	0	OSBPL1A
1.20048e-13	0.328071	0.444	0.339	2.35451e-09	0	GNAQ
1.25266e-14	0.327973	0.367	0.262	2.45684e-10	0	SHMT1
2.20451e-15	0.327471	0.498	0.385	4.3237e-11	0	SART1
7.73677e-14	0.327453	0.263	0.176	1.51741e-09	0	PMS2
5.85911e-14	0.327423	0.402	0.298	1.14915e-09	0	FNBP1L
1.49487e-14	0.327337	0.409	0.302	2.93189e-10	0	EPB41L1
7.98528e-12	0.327333	0.318	0.23	1.56615e-07	0	KHDC4
2.25272e-12	0.326903	0.261	0.18	4.41826e-08	0	METTL17
3.42096e-18	0.326686	0.588	0.482	6.70952e-14	0	SF3B3
7.83086e-13	0.326395	0.302	0.212	1.53587e-08	0	TMEM185B
3.14265e-15	0.326158	0.412	0.3	6.16367e-11	0	DRG1
1.53466e-16	0.326	0.473	0.349	3.00993e-12	0	TOR1A
2.79468e-15	0.325989	0.418	0.304	5.4812e-11	0	ISG20L2
2.06599e-15	0.325879	0.423	0.31	4.05203e-11	0	NAPG
2.44891e-13	0.325834	0.436	0.333	4.80304e-09	0	GNPTAB
3.55675e-20	0.325735	0.466	0.326	6.97584e-16	0	IGFBP5
7.93793e-22	0.325564	0.662	0.559	1.55687e-17	0	RAB5IF
8.19274e-14	0.32536	0.504	0.394	1.60684e-09	0	MAGOH
1.29061e-12	0.325273	0.353	0.257	2.53127e-08	0	PRCC
3.60379e-13	0.325168	0.358	0.261	7.06811e-09	0	CTNNBL1
1.13427e-14	0.325045	0.501	0.387	2.22463e-10	0	NOSIP
5.42879e-12	0.325032	0.25	0.171	1.06475e-07	0	B3GALNT2
5.74212e-14	0.324911	0.393	0.291	1.1262e-09	0	SRSF4
1.16295e-13	0.324799	0.27	0.182	2.2809e-09	0	GAS8
1.03016e-13	0.324556	0.445	0.337	2.02046e-09	0	ISOC2
1.22875e-45	0.32445	0.815	0.716	2.40995e-41	0	ARPC1B
3.93154e-18	0.324418	0.608	0.503	7.71092e-14	0	UQCC3
7.23201e-30	0.324411	0.732	0.622	1.41841e-25	0	RAB11A
1.89148e-15	0.324087	0.545	0.443	3.70976e-11	0	MRPL19
1.92146e-13	0.324019	0.332	0.236	3.76856e-09	0	METTL6
6.33789e-17	0.323918	0.589	0.484	1.24305e-12	0	NUMA1
4.21646e-13	0.323839	0.315	0.222	8.26973e-09	0	PRR14
1.02717e-13	0.323764	0.45	0.342	2.01459e-09	0	GORASP2
2.53704e-15	0.323582	0.533	0.422	4.97589e-11	0	SCYL1
8.67264e-14	0.32357	0.394	0.289	1.70097e-09	0	LRRC47
9.12376e-16	0.323357	0.289	0.191	1.78944e-11	0	WDR55
1.7432e-13	0.323061	0.283	0.194	3.41893e-09	0	ZNF544
5.57759e-15	0.322818	0.533	0.418	1.09393e-10	0	TOMM22
1.63629e-12	0.322695	0.461	0.365	3.20926e-08	0	CHD8
1.45484e-12	0.32256	0.315	0.224	2.85337e-08	0	MAP7D3
6.09834e-14	0.322488	0.522	0.415	1.19607e-09	0	GIPC1
3.12729e-13	0.322398	0.416	0.315	6.13355e-09	0	NUP85
6.95097e-19	0.322329	0.633	0.525	1.36329e-14	0	CENPN
2.12745e-12	0.322322	0.419	0.322	4.17256e-08	0	GMPR2
1.11202e-12	0.322312	0.268	0.184	2.18101e-08	0	RREB1
2.25299e-12	0.322082	0.346	0.256	4.41879e-08	0	SUGP2
1.73735e-17	0.321927	0.58	0.467	3.40746e-13	0	LMNB1
7.24419e-11	0.32188	0.277	0.198	1.4208e-06	0	RBM4B
5.40085e-11	0.32168	0.255	0.179	1.05927e-06	0	IL10RB
7.46773e-12	0.321553	0.287	0.204	1.46465e-07	0	PDGFA
2.12688e-11	0.321522	0.381	0.293	4.17145e-07	0	SFSWAP
3.89525e-14	0.321348	0.369	0.263	7.63976e-10	0	IMPACT
9.40022e-13	0.321132	0.403	0.304	1.84366e-08	0	PPP5C
6.16964e-12	0.320714	0.39	0.296	1.21005e-07	0	BAZ2A
6.24755e-12	0.320546	0.265	0.183	1.22533e-07	0	PIGS
1.9267e-16	0.32046	0.578	0.471	3.77884e-12	0	FANCI
3.6493e-11	0.31962	0.305	0.222	7.15736e-07	0	CEP104
5.99327e-16	0.319432	0.554	0.439	1.17546e-11	0	BIRC5
1.99305e-14	0.319072	0.484	0.368	3.90897e-10	0	ELAVL1
3.08359e-14	0.318974	0.367	0.262	6.04784e-10	0	ARHGAP11A
3.19172e-13	0.318755	0.484	0.384	6.25992e-09	0	DNAJB6
6.06422e-14	0.318489	0.35	0.251	1.18938e-09	0	CWC22
5.9494e-11	0.317897	0.263	0.186	1.16686e-06	0	UBQLN2
2.58972e-12	0.317783	0.273	0.189	5.07922e-08	0	SNRNP40
1.82867e-14	0.317556	0.362	0.256	3.58656e-10	0	GTF3C3
1.08548e-153	0.317477	0.976	0.904	2.12896e-149	0	NQO1
1.59615e-14	0.317447	0.357	0.253	3.13053e-10	0	KLHL42
4.98905e-13	0.317389	0.498	0.4	9.78502e-09	0	AAGAB
4.71247e-13	0.317371	0.437	0.328	9.24256e-09	0	MAP2K2
2.2672e-14	0.317289	0.431	0.319	4.44665e-10	0	CCDC34
9.28617e-13	0.317114	0.326	0.234	1.8213e-08	0	ZCCHC9
3.3212e-18	0.316921	0.606	0.497	6.51387e-14	0	UBE2A
3.36814e-13	0.31631	0.355	0.256	6.60593e-09	0	TMEM50B
1.16998e-13	0.316147	0.385	0.281	2.29468e-09	0	ELOF1
2.96304e-13	0.315876	0.338	0.24	5.81141e-09	0	BCAS4
8.63534e-13	0.315853	0.41	0.309	1.69365e-08	0	COX19
2.55111e-12	0.315841	0.312	0.222	5.0035e-08	0	GGPS1
2.54997e-12	0.31581	0.385	0.288	5.00126e-08	0	ADH5
6.98121e-12	0.315563	0.298	0.213	1.36922e-07	0	GFOD2
2.22125e-12	0.315555	0.284	0.198	4.35653e-08	0	NUP160
3.44593e-14	0.315414	0.468	0.36	6.7585e-10	0	CDKN3
1.93606e-11	0.315325	0.272	0.191	3.7972e-07	0	PLSCR1
2.02803e-13	0.315087	0.258	0.173	3.97758e-09	0	BANP
2.21172e-13	0.314962	0.441	0.337	4.33784e-09	0	PAFAH1B2
4.49696e-13	0.314898	0.44	0.337	8.81989e-09	0	ESD
9.29076e-13	0.314628	0.325	0.232	1.8222e-08	0	GPKOW
9.08424e-10	0.314611	0.253	0.182	1.78169e-05	0	RARG
3.88197e-14	0.314454	0.503	0.389	7.61371e-10	0	STAT1
4.47705e-12	0.314376	0.343	0.25	8.78085e-08	0	PES1
7.59479e-14	0.314329	0.333	0.233	1.48957e-09	0	MED1
3.53482e-14	0.314299	0.523	0.416	6.93284e-10	0	PPP1R37
3.63086e-13	0.314187	0.273	0.186	7.1212e-09	0	SAMM50
1.26701e-12	0.314144	0.328	0.235	2.485e-08	0	PNPT1
2.60659e-26	0.31384	0.71	0.611	5.11231e-22	0	NDUFS3
2.25105e-13	0.313818	0.288	0.198	4.41498e-09	0	WDR41
1.11675e-13	0.313522	0.531	0.43	2.19028e-09	0	SAE1
1.83911e-13	0.313476	0.383	0.28	3.60705e-09	0	PBX1
1.08618e-15	0.31343	0.57	0.46	2.13033e-11	0	ARID4B
1.72964e-25	0.313156	0.73	0.62	3.39235e-21	0	NDUFS6
2.42242e-12	0.313032	0.324	0.233	4.75108e-08	0	INTS14
7.20326e-13	0.312992	0.442	0.344	1.41278e-08	0	CENPF
9.88315e-12	0.31295	0.288	0.204	1.93838e-07	0	RPP25L
1.04543e-10	0.312605	0.252	0.177	2.0504e-06	0	INF2
7.71754e-15	0.312491	0.334	0.23	1.51364e-10	0	MGAT1
6.39086e-13	0.31241	0.354	0.257	1.25344e-08	0	FBH1
1.44989e-15	0.312392	0.577	0.474	2.84366e-11	0	HSPA1A
3.79047e-14	0.312308	0.35	0.246	7.43426e-10	0	C1orf131
2.01954e-13	0.312262	0.47	0.367	3.96091e-09	0	MCM2
4.92889e-15	0.312154	0.552	0.439	9.66704e-11	0	BRD4
1.60277e-12	0.312153	0.262	0.18	3.14352e-08	0	USP42
1.90194e-15	0.312043	0.341	0.234	3.73028e-11	0	ALDH6A1
3.55363e-13	0.31202	0.314	0.221	6.96974e-09	0	SREK1IP1
3.02861e-11	0.311811	0.288	0.205	5.94002e-07	0	NCOA6
4.11833e-13	0.311645	0.486	0.387	8.07729e-09	0	TNPO1
9.15612e-13	0.311555	0.437	0.334	1.79579e-08	0	SNRPA
2.13876e-12	0.311402	0.32	0.229	4.19476e-08	0	UNC119B
1.53022e-12	0.31134	0.27	0.185	3.00123e-08	0	KIAA2026
4.92473e-11	0.31131	0.372	0.285	9.65887e-07	0	MRPS9
4.03892e-13	0.310482	0.391	0.286	7.92153e-09	0	TTF2
4.50882e-13	0.309981	0.275	0.187	8.84316e-09	0	CAPS
7.45783e-14	0.309917	0.48	0.367	1.4627e-09	0	TPRKB
4.04357e-10	0.309882	0.363	0.28	7.93065e-06	0	CRIP2
7.10375e-13	0.309851	0.309	0.218	1.39326e-08	0	SOX12
1.02364e-12	0.309342	0.393	0.293	2.00766e-08	0	TXNDC9
6.15892e-13	0.309091	0.498	0.399	1.20795e-08	0	TRAPPC4
1.38949e-11	0.309041	0.346	0.258	2.72522e-07	0	ICA1
1.5093e-11	0.308981	0.338	0.248	2.96018e-07	0	NCS1
2.9474e-13	0.308924	0.528	0.427	5.78073e-09	0	CHCHD3
2.40511e-12	0.308697	0.264	0.182	4.71715e-08	0	AATF
2.33649e-14	0.30861	0.422	0.31	4.58255e-10	0	DYNLT2B
9.59324e-15	0.308547	0.278	0.184	1.88152e-10	0	ZNF704
2.2822e-15	0.308173	0.578	0.464	4.47609e-11	0	PPA2
5.30014e-11	0.308072	0.326	0.241	1.03952e-06	0	UNC50
6.83392e-13	0.307977	0.26	0.176	1.34034e-08	0	GPAT4
1.81143e-11	0.307587	0.304	0.218	3.55275e-07	0	AAK1
2.14791e-14	0.307485	0.382	0.275	4.2127e-10	0	DMAC2
3.34056e-16	0.307318	0.599	0.496	6.55184e-12	0	ANP32E
2.60455e-12	0.307243	0.332	0.241	5.10831e-08	0	PPFIBP1
4.5197e-14	0.307193	0.511	0.398	8.86448e-10	0	RPL26L1
1.33004e-13	0.307148	0.265	0.177	2.60861e-09	0	LIN7B
5.01665e-13	0.307142	0.501	0.401	9.83916e-09	0	JARID2
5.29985e-12	0.307124	0.361	0.267	1.03946e-07	0	GSK3A
1.68974e-11	0.306834	0.265	0.185	3.31409e-07	0	PDIA5
3.77409e-11	0.306787	0.311	0.226	7.40213e-07	0	EFNB2
1.27742e-13	0.306687	0.263	0.175	2.5054e-09	0	YAF2
5.00865e-13	0.306332	0.304	0.212	9.82347e-09	0	AC069544.1
7.28439e-18	0.306325	0.627	0.525	1.42869e-13	0	DNAJC2
2.01945e-11	0.3061	0.358	0.268	3.96074e-07	0	MED28
4.03568e-13	0.30609	0.508	0.408	7.91518e-09	0	ABHD2
7.94068e-12	0.306	0.412	0.313	1.55741e-07	0	STT3A
3.64044e-12	0.30585	0.398	0.3	7.14e-08	0	AL121758.1
8.58066e-13	0.305367	0.435	0.333	1.68292e-08	0	SLC30A5
1.48881e-14	0.305253	0.556	0.442	2.92e-10	0	ADAR
1.01811e-13	0.3051	0.489	0.381	1.99682e-09	0	MRPS5
2.01566e-12	0.304936	0.365	0.266	3.95331e-08	0	TNFRSF1A
2.19078e-12	0.304891	0.327	0.235	4.29678e-08	0	MASTL
4.27899e-12	0.304801	0.27	0.187	8.39238e-08	0	PRKAB2
7.58875e-11	0.304793	0.334	0.247	1.48838e-06	0	PPP2R5A
1.2258e-12	0.304371	0.328	0.234	2.40415e-08	0	SLC35A3
1.78351e-13	0.304181	0.451	0.344	3.49799e-09	0	RPA2
2.67147e-13	0.304116	0.499	0.395	5.23956e-09	0	PQBP1
9.61895e-14	0.304044	0.531	0.431	1.88656e-09	0	RALBP1
1.79305e-14	0.304003	0.511	0.393	3.51671e-10	0	EEF1E1
3.7691e-15	0.303883	0.313	0.212	7.39234e-11	0	SEPTIN8
4.61266e-15	0.303672	0.582	0.474	9.04681e-11	0	STOML2
5.12418e-14	0.303604	0.358	0.255	1.005e-09	0	YTHDF3
6.34101e-13	0.303493	0.51	0.404	1.24366e-08	0	TLE5
5.5483e-14	0.303463	0.292	0.198	1.08819e-09	0	GPATCH11
6.04235e-13	0.303404	0.437	0.333	1.18509e-08	0	TOPBP1
5.64553e-11	0.303314	0.36	0.272	1.10726e-06	0	AKIRIN1
6.16744e-13	0.303267	0.481	0.38	1.20962e-08	0	PSMB3
1.59385e-53	0.303197	0.834	0.744	3.12601e-49	0	PSMD7
3.66787e-12	0.303151	0.357	0.263	7.19379e-08	0	RBM28
3.54607e-12	0.302912	0.321	0.23	6.95491e-08	0	FAM200B
2.28554e-13	0.302858	0.502	0.396	4.48263e-09	0	ICMT
7.72301e-12	0.302676	0.438	0.341	1.51471e-07	0	UBE3C
4.82498e-12	0.302411	0.426	0.327	9.46323e-08	0	MRM2
9.39969e-14	0.302362	0.517	0.404	1.84356e-09	0	PPIC
2.22451e-13	0.302314	0.512	0.412	4.36294e-09	0	ERMP1
1.6244e-12	0.302141	0.411	0.31	3.18593e-08	0	PIH1D1
1.52878e-35	0.301905	0.79	0.695	2.99839e-31	0	ALYREF
1.37426e-12	0.301757	0.411	0.31	2.69535e-08	0	DNAJC10
2.15111e-14	0.301526	0.432	0.319	4.21897e-10	0	DNAJC3
5.94434e-13	0.30132	0.491	0.389	1.16586e-08	0	NUP107
2.43438e-12	0.301285	0.477	0.377	4.77455e-08	0	LUC7L
1.23198e-13	0.300865	0.335	0.236	2.41628e-09	0	PNO1
9.58135e-13	0.300685	0.384	0.283	1.87919e-08	0	TMEM33
3.34344e-11	0.300676	0.384	0.292	6.55749e-07	0	DCAF11
2.33834e-14	0.30062	0.577	0.462	4.58618e-10	0	AARS1
6.21622e-14	0.3006	0.352	0.25	1.21919e-09	0	KIN
2.05794e-13	0.300511	0.355	0.253	4.03623e-09	0	B4GALT5
2.19172e-14	0.30049	0.532	0.421	4.29863e-10	0	RAB8A
3.58683e-12	0.300191	0.27	0.187	7.03484e-08	0	GOSR1
8.80274e-14	0.300175	0.313	0.217	1.72648e-09	0	ACER3
4.37813e-20	0.300127	0.67	0.574	8.58682e-16	0	PSMD14
1.18707e-13	0.300102	0.316	0.22	2.3282e-09	0	SCPEP1
4.31076e-12	0.300071	0.289	0.204	8.4547e-08	0	HMG20A
1.53842e-12	0.300058	0.423	0.319	3.01731e-08	0	GCN1
2.21582e-12	0.300051	0.448	0.347	4.34588e-08	0	NINJ1
3.22518e-12	0.299997	0.345	0.251	6.32554e-08	0	CHP1
7.42725e-12	0.299903	0.276	0.194	1.45671e-07	0	TMEM19
2.67269e-16	0.299777	0.608	0.509	5.24195e-12	0	AUP1
7.02492e-13	0.299706	0.479	0.373	1.3778e-08	0	CNOT1
8.08631e-14	0.299701	0.521	0.406	1.58597e-09	0	FIBP
2.97455e-13	0.299487	0.527	0.419	5.83398e-09	0	HSD17B10
4.01149e-16	0.299264	0.63	0.519	7.86774e-12	0	H2AX
3.92293e-11	0.299047	0.314	0.229	7.69404e-07	0	MAEA
4.75425e-16	0.298966	0.602	0.494	9.32451e-12	0	MRPL52
8.69652e-18	0.298882	0.618	0.52	1.70565e-13	0	HSPA4
2.38379e-13	0.298742	0.516	0.413	4.67533e-09	0	MRPL58
9.45002e-12	0.29851	0.319	0.229	1.85343e-07	0	CERCAM
1.27517e-13	0.298369	0.486	0.378	2.50099e-09	0	RWDD1
1.15064e-12	0.297994	0.309	0.217	2.25674e-08	0	SGTA
1.70932e-12	0.297993	0.47	0.368	3.35248e-08	0	TNPO3
4.57986e-13	0.297835	0.457	0.351	8.98249e-09	0	CMSS1
1.17683e-12	0.297275	0.32	0.228	2.30811e-08	0	MCCC1
8.94115e-13	0.297257	0.509	0.407	1.75363e-08	0	GATAD2A
1.05497e-11	0.296924	0.253	0.174	2.06911e-07	0	DHX8
1.46181e-12	0.296758	0.516	0.419	2.86705e-08	0	MREG
2.58669e-14	0.296751	0.563	0.461	5.07328e-10	0	RSRC1
1.66649e-12	0.296682	0.382	0.283	3.2685e-08	0	UTP3
3.05828e-10	0.296571	0.329	0.247	5.99819e-06	0	CEP89
1.55823e-14	0.296523	0.571	0.465	3.05615e-10	0	FEN1
6.96033e-10	0.296514	0.343	0.261	1.36513e-05	0	GOSR2
3.45313e-11	0.296448	0.323	0.237	6.77263e-07	0	TJP1
1.00635e-12	0.296383	0.293	0.204	1.97376e-08	0	NKAPD1
2.72524e-14	0.29638	0.574	0.465	5.34502e-10	0	ZNF207
1.23403e-12	0.296299	0.496	0.391	2.42031e-08	0	MAGED1
2.42839e-15	0.29618	0.599	0.493	4.76279e-11	0	MRPL3
4.19628e-13	0.296125	0.508	0.4	8.23016e-09	0	KCMF1
1.59296e-11	0.295996	0.411	0.314	3.12427e-07	0	SF3A1
7.6098e-15	0.295474	0.594	0.482	1.49251e-10	0	PGD
9.51124e-13	0.295348	0.324	0.231	1.86544e-08	0	ST3GAL4
5.4724e-10	0.295236	0.404	0.318	1.0733e-05	0	ITSN2
2.50558e-11	0.295191	0.302	0.216	4.91419e-07	0	MTLN
6.94025e-19	0.295111	0.664	0.563	1.36119e-14	0	IMP3
5.72002e-11	0.294989	0.394	0.303	1.12187e-06	0	EP400
3.98538e-11	0.294909	0.399	0.304	7.81653e-07	0	NAXE
2.41061e-11	0.294893	0.312	0.226	4.72792e-07	0	PGM2
5.92108e-11	0.294672	0.29	0.208	1.1613e-06	0	LPAR2
3.24023e-13	0.29453	0.518	0.408	6.35506e-09	0	PLEKHB2
1.25791e-12	0.29434	0.43	0.323	2.46714e-08	0	COTL1
1.4288e-12	0.294158	0.341	0.246	2.80231e-08	0	KAT5
5.43097e-13	0.294112	0.474	0.364	1.06518e-08	0	MRPL47
3.43205e-12	0.293868	0.378	0.281	6.73127e-08	0	LSM1
1.71759e-12	0.293791	0.287	0.2	3.3687e-08	0	ORC5
1.82866e-16	0.293772	0.645	0.545	3.58656e-12	0	CKS2
3.52087e-13	0.293667	0.38	0.276	6.90548e-09	0	EMSY
2.54202e-16	0.293547	0.632	0.525	4.98567e-12	0	MRPS24
3.16154e-11	0.293504	0.329	0.241	6.20073e-07	0	PARP2
8.02755e-12	0.2934	0.474	0.375	1.57444e-07	0	EXOC7
3.55069e-13	0.293219	0.365	0.266	6.96397e-09	0	C12orf45
1.50373e-09	0.292953	0.422	0.344	2.94926e-05	0	MT-ND6
1.73214e-16	0.292776	0.639	0.528	3.39725e-12	0	PTPMT1
5.50039e-13	0.29277	0.468	0.363	1.07879e-08	0	TSEN54
2.30326e-12	0.292554	0.356	0.26	4.51738e-08	0	ZFAND2A
2.12607e-12	0.292364	0.452	0.35	4.16986e-08	0	MRPS6
1.1827e-10	0.292239	0.401	0.309	2.31964e-06	0	RELA
2.53816e-11	0.292232	0.265	0.185	4.9781e-07	0	GTF2H3
2.76062e-12	0.292193	0.293	0.206	5.41441e-08	0	KIF16B
2.05149e-13	0.292035	0.274	0.185	4.02358e-09	0	BDH1
4.70854e-10	0.291938	0.263	0.19	9.23485e-06	0	CCDC74A
4.01316e-14	0.291544	0.55	0.433	7.871e-10	0	USP9X
1.21807e-16	0.291443	0.624	0.524	2.38901e-12	0	ZNRF1
1.55161e-12	0.291409	0.313	0.221	3.04317e-08	0	POLR1F
1.24395e-12	0.291396	0.518	0.42	2.43975e-08	0	FADD
1.5281e-14	0.291376	0.453	0.332	2.99705e-10	0	ODC1
5.44884e-13	0.291285	0.501	0.397	1.06868e-08	0	SDHA
1.69775e-13	0.291206	0.543	0.437	3.3298e-09	0	CLPTM1L
1.59585e-13	0.291111	0.31	0.215	3.12995e-09	0	DPH7
3.07954e-15	0.291067	0.611	0.511	6.03989e-11	0	MAVS
1.15371e-12	0.291046	0.407	0.304	2.26276e-08	0	ZNF593
2.60036e-09	0.291002	0.273	0.2	5.10009e-05	0	MAML1
2.7709e-13	0.290745	0.32	0.224	5.43457e-09	0	STYXL1
5.40591e-13	0.290723	0.395	0.293	1.06026e-08	0	CWC27
1.53691e-10	0.290341	0.272	0.195	3.01434e-06	0	C7orf26
6.33329e-11	0.2897	0.273	0.194	1.24215e-06	0	PDPR
1.46316e-11	0.289587	0.314	0.226	2.86969e-07	0	MALSU1
4.20086e-12	0.289503	0.268	0.186	8.23915e-08	0	IFT122
7.32495e-12	0.289251	0.396	0.298	1.43664e-07	0	HOOK1
1.86797e-11	0.289044	0.275	0.194	3.66365e-07	0	DGKH
5.52236e-13	0.288964	0.401	0.296	1.0831e-08	0	GDF11
2.60956e-13	0.288812	0.5	0.389	5.11814e-09	0	PGP
8.7763e-12	0.288676	0.388	0.292	1.7213e-07	0	NAE1
1.77011e-11	0.288464	0.444	0.347	3.47171e-07	0	MTA2
2.52714e-11	0.28845	0.425	0.333	4.95647e-07	0	IRF3
1.99069e-12	0.288421	0.369	0.268	3.90434e-08	0	ZNRD2
1.86083e-12	0.288081	0.271	0.187	3.64965e-08	0	SLX4IP
2.40609e-11	0.287812	0.387	0.291	4.71906e-07	0	PTGFRN
1.00925e-16	0.28771	0.639	0.531	1.97945e-12	0	NAA20
1.72638e-11	0.28753	0.445	0.35	3.38594e-07	0	SMC6
6.5528e-12	0.287471	0.352	0.257	1.2852e-07	0	HSCB
6.92625e-13	0.287468	0.271	0.185	1.35844e-08	0	ARL2BP
3.26201e-14	0.287413	0.59	0.485	6.39778e-10	0	RER1
5.22421e-13	0.287311	0.529	0.429	1.02462e-08	0	NSD2
4.15737e-11	0.287057	0.324	0.237	8.15384e-07	0	HMGXB4
1.30473e-11	0.287049	0.28	0.196	2.55897e-07	0	NUP214
1.22645e-11	0.287008	0.412	0.313	2.40544e-07	0	AL365205.1
4.95658e-12	0.286965	0.475	0.374	9.72134e-08	0	SEPTIN9
2.06554e-10	0.286827	0.374	0.286	4.05115e-06	0	FBRS
2.86813e-10	0.28681	0.263	0.188	5.62526e-06	0	PACS1
7.43048e-12	0.286789	0.375	0.279	1.45734e-07	0	SCYL2
2.21612e-11	0.286427	0.431	0.333	4.34648e-07	0	TRAPPC3
3.55346e-11	0.286408	0.314	0.228	6.96939e-07	0	ATXN1L
4.25176e-26	0.286394	0.765	0.659	8.33898e-22	0	PSMB5
3.93939e-11	0.286323	0.26	0.181	7.72633e-07	0	PI4KA
6.36187e-12	0.286167	0.251	0.17	1.24775e-07	0	POLR1B
7.33562e-11	0.286051	0.301	0.217	1.43874e-06	0	CUL4A
8.60299e-16	0.28603	0.621	0.53	1.68731e-11	0	SLTM
4.3032e-12	0.285992	0.326	0.234	8.43988e-08	0	HSPB11
7.72852e-12	0.285846	0.469	0.363	1.5158e-07	0	COA5
4.03842e-23	0.285305	0.749	0.643	7.92056e-19	0	RHOBTB3
2.28003e-14	0.285268	0.557	0.437	4.47181e-10	0	PSMA2
2.81707e-12	0.285024	0.438	0.331	5.52513e-08	0	HIBADH
6.24664e-18	0.285024	0.673	0.566	1.22515e-13	0	EIF3I
2.19588e-11	0.284882	0.386	0.291	4.30677e-07	0	ATF1
3.98676e-15	0.284854	0.286	0.188	7.81923e-11	0	TXLNA
2.01402e-11	0.284758	0.356	0.266	3.95009e-07	0	MYEF2
4.4291e-13	0.284737	0.395	0.291	8.68679e-09	0	EXOSC1
1.63908e-11	0.284641	0.458	0.359	3.21474e-07	0	MRTO4
3.87668e-20	0.284567	0.681	0.587	7.60332e-16	0	NOP58
9.09356e-12	0.284549	0.335	0.245	1.78352e-07	0	SPDL1
5.76914e-13	0.284444	0.277	0.19	1.1315e-08	0	ARL14EP
1.5717e-19	0.284282	0.694	0.596	3.08258e-15	0	SEPHS2
7.49811e-14	0.284206	0.327	0.228	1.4706e-09	0	COMMD10
1.75116e-23	0.284203	0.728	0.635	3.43456e-19	0	MRPL20
3.73198e-11	0.284072	0.402	0.307	7.31953e-07	0	SERINC5
7.7327e-12	0.283858	0.287	0.204	1.51661e-07	0	RAB11FIP4
3.90459e-11	0.283329	0.323	0.234	7.65807e-07	0	SNX12
4.19661e-11	0.2832	0.415	0.317	8.23081e-07	0	PPP1R12C
6.2079e-13	0.283157	0.566	0.47	1.21755e-08	0	ATMIN
1.92542e-11	0.282809	0.522	0.424	3.77633e-07	0	DHX15
1.18862e-17	0.28244	0.672	0.571	2.33124e-13	0	DPY30
6.32277e-10	0.282434	0.392	0.305	1.24008e-05	0	LMBR1
1.61237e-13	0.282091	0.568	0.457	3.16234e-09	0	NFIB
5.00306e-11	0.282055	0.437	0.339	9.8125e-07	0	RBMX2
1.60762e-16	0.282024	0.662	0.558	3.15302e-12	0	TOP2A
3.53312e-12	0.281981	0.413	0.311	6.9295e-08	0	NKTR
3.71467e-11	0.281978	0.367	0.276	7.28558e-07	0	DUS4L-BCAP29
4.07589e-13	0.281818	0.577	0.478	7.99405e-09	0	CDC37
1.06696e-12	0.281816	0.541	0.441	2.09263e-08	0	GGH
3.80853e-11	0.281762	0.362	0.27	7.46968e-07	0	STK24
3.11632e-10	0.281722	0.275	0.198	6.11204e-06	0	THOC3
4.3017e-12	0.281654	0.458	0.356	8.43691e-08	0	ADAT1
1.53787e-11	0.281621	0.259	0.18	3.01623e-07	0	SLC25A15
9.07535e-11	0.281417	0.321	0.235	1.77995e-06	0	HTT
1.06862e-11	0.281271	0.331	0.24	2.09588e-07	0	FH
1.49527e-26	0.281231	0.76	0.661	2.93268e-22	0	DNAJA1
8.72851e-39	0.281229	0.823	0.739	1.71192e-34	0	TSPAN13
7.0177e-12	0.281111	0.292	0.206	1.37638e-07	0	PVR
7.94856e-11	0.281005	0.252	0.177	1.55895e-06	0	STRIP1
6.11001e-19	0.280978	0.689	0.59	1.19836e-14	0	SNRPD1
1.71946e-13	0.280763	0.577	0.468	3.37238e-09	0	MRPL13
1.27714e-11	0.280692	0.512	0.412	2.50485e-07	0	TRAP1
1.8287e-19	0.280597	0.717	0.612	3.58662e-15	0	STARD7
6.1725e-12	0.28043	0.317	0.227	1.21061e-07	0	COMMD5
2.52008e-12	0.28037	0.53	0.431	4.94263e-08	0	ARIH1
2.63973e-11	0.280368	0.299	0.214	5.17731e-07	0	BRAT1
8.85162e-12	0.280323	0.303	0.214	1.73607e-07	0	CASP6
6.2768e-10	0.280296	0.329	0.247	1.23107e-05	0	PHF5A
2.83052e-10	0.28022	0.254	0.18	5.55149e-06	0	SMIM12
1.13801e-11	0.280186	0.285	0.2	2.23198e-07	0	NADK
2.34498e-11	0.280184	0.328	0.239	4.59921e-07	0	RBSN
2.07147e-12	0.280073	0.303	0.213	4.06277e-08	0	GEN1
3.68465e-11	0.279826	0.445	0.345	7.2267e-07	0	MLF2
8.94538e-12	0.279769	0.375	0.278	1.75446e-07	0	PPIL1
8.08285e-13	0.279582	0.45	0.338	1.58529e-08	0	TMEM147
2.86735e-11	0.279432	0.262	0.182	5.62373e-07	0	PLPP5
4.06174e-11	0.279416	0.444	0.348	7.96628e-07	0	KIFC2
9.0002e-11	0.279374	0.348	0.258	1.76521e-06	0	TBC1D16
2.6002e-11	0.279351	0.449	0.352	5.09977e-07	0	MRPS12
4.00804e-12	0.279341	0.401	0.301	7.86097e-08	0	NAA60
8.46704e-14	0.279314	0.584	0.473	1.66064e-09	0	ID3
1.18113e-11	0.27928	0.404	0.304	2.31655e-07	0	GUCD1
5.2389e-14	0.279264	0.608	0.512	1.02751e-09	0	GET4
7.24444e-10	0.278317	0.322	0.242	1.42085e-05	0	HIPK2
1.57488e-16	0.278276	0.682	0.582	3.0888e-12	0	POLR2L
1.16746e-23	0.278217	0.726	0.635	2.28974e-19	0	NAA50
9.64209e-23	0.278186	0.733	0.637	1.8911e-18	0	PPIG
2.19829e-10	0.278103	0.304	0.221	4.3115e-06	0	PEF1
7.07904e-11	0.278099	0.49	0.395	1.38841e-06	0	FBXO45
4.69196e-12	0.278038	0.452	0.352	9.20234e-08	0	NUSAP1
3.51008e-12	0.278021	0.438	0.334	6.88431e-08	0	KANK2
1.49387e-11	0.277966	0.535	0.444	2.92993e-07	0	MAF1
2.14385e-11	0.277807	0.399	0.303	4.20473e-07	0	ADPGK
1.07355e-10	0.277628	0.418	0.325	2.10556e-06	0	COPS8
6.89847e-12	0.277547	0.558	0.465	1.353e-07	0	METRNL
1.66199e-15	0.277534	0.634	0.523	3.25967e-11	0	DCTPP1
1.29229e-48	0.27753	0.862	0.791	2.53456e-44	0	SMC4
9.34727e-11	0.277422	0.348	0.259	1.83328e-06	0	MIEN1
2.35517e-11	0.277037	0.381	0.284	4.61919e-07	0	BCL7B
1.70747e-12	0.27693	0.519	0.414	3.34887e-08	0	POP7
1.74382e-44	0.276898	0.844	0.754	3.42015e-40	0	CCT3
2.48554e-10	0.276662	0.462	0.372	4.87489e-06	0	ISY1
1.42401e-12	0.276572	0.463	0.355	2.79291e-08	0	ANK3
3.89635e-11	0.276413	0.319	0.231	7.6419e-07	0	ZNF226
2.47747e-11	0.276369	0.418	0.319	4.85906e-07	0	RFC4
4.9702e-12	0.276294	0.49	0.389	9.74806e-08	0	EIF4G3
3.73414e-16	0.276282	0.642	0.557	7.32377e-12	0	DDB1
3.91017e-10	0.276121	0.287	0.208	7.66901e-06	0	ASCC2
1.86016e-12	0.275795	0.566	0.466	3.64832e-08	0	ATP6V1E1
2.52914e-10	0.275172	0.263	0.187	4.96041e-06	0	CEPT1
1.20557e-09	0.274716	0.251	0.18	2.36448e-05	0	SLC4A1AP
2.53541e-08	0.274688	0.258	0.193	0.000497269	0	RALGAPB
4.71677e-10	0.274671	0.25	0.177	9.25101e-06	0	TMEM39A
5.03688e-16	0.274634	0.666	0.568	9.87884e-12	0	AC010132.3
3.40897e-17	0.274608	0.677	0.578	6.68601e-13	0	ESR1
2.07008e-12	0.274474	0.573	0.488	4.06004e-08	0	PAF1
3.20383e-12	0.274195	0.454	0.349	6.28367e-08	0	NCBP1
6.4287e-12	0.274193	0.437	0.332	1.26086e-07	0	DPP8
4.08112e-09	0.274007	0.292	0.218	8.00431e-05	0	ZDHHC4
1.93658e-10	0.273847	0.464	0.373	3.79821e-06	0	SMC1A
1.23612e-11	0.273687	0.379	0.282	2.42441e-07	0	RNF40
4.46826e-11	0.273661	0.474	0.377	8.76359e-07	0	ITGB1BP1
9.81131e-10	0.273582	0.261	0.188	1.92429e-05	0	GRK2
8.31853e-09	0.273556	0.282	0.21	0.000163151	0	NEO1
4.13075e-11	0.273453	0.274	0.194	8.10165e-07	0	MYG1
5.62536e-13	0.273265	0.305	0.211	1.1033e-08	0	RGS19
9.00914e-09	0.273238	0.3	0.227	0.000176696	0	GPER1
1.53977e-11	0.273229	0.504	0.401	3.01996e-07	0	NCBP2AS2
2.27556e-10	0.273166	0.305	0.223	4.46306e-06	0	FARSB
6.67535e-12	0.273025	0.38	0.282	1.30924e-07	0	CUL5
1.07887e-09	0.272992	0.288	0.212	2.11599e-05	0	AP2A1
2.91003e-40	0.272977	0.846	0.763	5.70743e-36	0	TRMT112
1.66012e-09	0.27283	0.382	0.298	3.25599e-05	0	ALG11
7.09185e-11	0.272667	0.5	0.405	1.39092e-06	0	HDAC1
3.55358e-12	0.272496	0.326	0.233	6.96964e-08	0	WDR12
2.21569e-09	0.272445	0.274	0.201	4.34563e-05	0	KCTD10
9.55216e-19	0.272314	0.696	0.603	1.87347e-14	0	ATP5F1A
8.33017e-11	0.272301	0.275	0.195	1.6338e-06	0	CLK2
7.38845e-25	0.272266	0.74	0.649	1.4491e-20	0	CCT6A
2.25551e-13	0.272228	0.594	0.492	4.42372e-09	0	METRN
1.54622e-49	0.272202	0.881	0.796	3.03261e-45	0	C3orf14
1.48125e-11	0.272189	0.363	0.268	2.90518e-07	0	SHC1
1.374e-11	0.272154	0.49	0.391	2.69482e-07	0	TMEM126B
5.0495e-11	0.271998	0.524	0.427	9.90358e-07	0	ATOX1
3.90259e-28	0.271545	0.779	0.689	7.65415e-24	0	CCT4
4.21693e-13	0.271518	0.6	0.507	8.27067e-09	0	SSRP1
8.50533e-11	0.271482	0.366	0.277	1.66815e-06	0	DDI2
6.00346e-10	0.271306	0.414	0.324	1.17746e-05	0	WDR33
3.94152e-10	0.271246	0.284	0.205	7.7305e-06	0	ERI3
3.23021e-11	0.27123	0.293	0.208	6.33542e-07	0	TCEA1
4.65483e-14	0.271071	0.621	0.519	9.12951e-10	0	ATP5F1D
1.62449e-10	0.270998	0.405	0.315	3.18612e-06	0	VKORC1L1
1.10068e-21	0.270955	0.716	0.624	2.15876e-17	0	SMARCA4
2.7912e-13	0.270819	0.356	0.254	5.47438e-09	0	DCTN4
2.55674e-10	0.270665	0.431	0.339	5.01453e-06	0	RMND5B
1.10017e-12	0.270655	0.572	0.473	2.15776e-08	0	UBE2D2
6.22606e-11	0.270626	0.288	0.205	1.22112e-06	0	KANSL3
2.95098e-11	0.270445	0.525	0.425	5.78777e-07	0	TK1
8.10227e-11	0.270423	0.441	0.343	1.5891e-06	0	NMT1
1.98997e-09	0.27029	0.281	0.206	3.90293e-05	0	AL355312.5
5.9266e-11	0.270272	0.259	0.181	1.16238e-06	0	FOXRED2
9.51182e-14	0.270192	0.637	0.532	1.86555e-09	0	CDK4
1.07937e-11	0.270056	0.435	0.337	2.11697e-07	0	GPSM2
5.91903e-19	0.269979	0.693	0.606	1.1609e-14	0	CAPZB
3.22145e-11	0.269951	0.324	0.233	6.31822e-07	0	PREPL
1.20848e-23	0.269638	0.731	0.642	2.37018e-19	0	HACD3
3.39636e-11	0.269604	0.479	0.384	6.66128e-07	0	MBD2
7.32537e-39	0.269584	0.848	0.761	1.43673e-34	0	STARD10
8.4213e-11	0.269469	0.463	0.365	1.65167e-06	0	COA1
8.25604e-14	0.269258	0.624	0.531	1.61926e-09	0	CYCS
1.30593e-15	0.269171	0.648	0.563	2.56131e-11	0	WDR61
2.74806e-11	0.269135	0.492	0.389	5.38977e-07	0	NDUFV2
7.86477e-11	0.268886	0.406	0.31	1.54252e-06	0	PCCB
2.51452e-10	0.268838	0.292	0.211	4.93172e-06	0	KHNYN
1.12477e-09	0.268659	0.404	0.317	2.20601e-05	0	DLG3
1.23149e-10	0.268605	0.287	0.206	2.41532e-06	0	MED22
2.84391e-11	0.268554	0.477	0.378	5.57775e-07	0	NELFE
1.4615e-12	0.268355	0.6	0.507	2.86644e-08	0	SH3BP5
2.44988e-11	0.268337	0.551	0.457	4.80494e-07	0	ARL1
3.41311e-40	0.268308	0.816	0.738	6.69413e-36	0	PABPN1
1.73321e-12	0.26827	0.571	0.477	3.39935e-08	0	RSRC2
5.52006e-10	0.268235	0.25	0.177	1.08265e-05	0	FANCL
2.59098e-11	0.268032	0.425	0.324	5.08168e-07	0	FAM234A
2.18141e-36	0.267965	0.821	0.736	4.2784e-32	0	PSME1
2.52372e-11	0.26776	0.311	0.224	4.94977e-07	0	PPM1L
1.45315e-10	0.267594	0.266	0.189	2.85006e-06	0	SLC25A44
4.65561e-12	0.267144	0.55	0.45	9.13105e-08	0	LARP7
5.77916e-13	0.26711	0.597	0.496	1.13347e-08	0	NPDC1
7.61687e-12	0.267065	0.463	0.358	1.4939e-07	0	RMI2
7.53539e-10	0.266892	0.287	0.208	1.47792e-05	0	RING1
7.45184e-11	0.266743	0.277	0.197	1.46153e-06	0	DNAAF2
3.83501e-10	0.266638	0.393	0.302	7.52161e-06	0	BECN1
4.83229e-12	0.266586	0.348	0.253	9.47758e-08	0	GON7
1.32498e-11	0.266552	0.372	0.275	2.59868e-07	0	JMJD6
3.01244e-11	0.266432	0.457	0.353	5.90829e-07	0	DMAC1
1.02781e-10	0.266426	0.492	0.4	2.01584e-06	0	SRPK2
2.91538e-10	0.266161	0.311	0.227	5.71794e-06	0	SLC37A4
2.02482e-11	0.265741	0.433	0.332	3.97127e-07	0	NAA35
2.72214e-11	0.26557	0.442	0.339	5.33893e-07	0	EXOSC8
2.72429e-10	0.265517	0.362	0.274	5.34315e-06	0	SMG5
1.69118e-10	0.265408	0.385	0.296	3.31692e-06	0	MAP2K1
1.87649e-09	0.265007	0.275	0.201	3.68036e-05	0	JOSD2
7.74291e-11	0.264827	0.487	0.39	1.51862e-06	0	FAM136A
2.46792e-10	0.264783	0.459	0.367	4.84033e-06	0	POP4
1.39311e-19	0.264769	0.703	0.62	2.7323e-15	0	CCT7
1.36591e-10	0.264728	0.462	0.366	2.67897e-06	0	GNL2
5.26276e-39	0.264686	0.818	0.735	1.03219e-34	0	SMARCD2
3.73223e-10	0.264649	0.268	0.192	7.32002e-06	0	CYREN
2.4505e-15	0.264469	0.663	0.567	4.80617e-11	0	PSMC2
1.23945e-10	0.264301	0.287	0.207	2.43093e-06	0	NAA30
3.8663e-10	0.264254	0.327	0.244	7.58297e-06	0	UNKL
4.86261e-17	0.264221	0.676	0.585	9.53703e-13	0	TRA2B
8.74864e-13	0.264127	0.611	0.518	1.71587e-08	0	TOMM5
1.06916e-10	0.264057	0.426	0.331	2.09694e-06	0	UBE2J2
4.07702e-12	0.263926	0.529	0.422	7.99626e-08	0	RNF11
3.94e-11	0.263792	0.533	0.439	7.72753e-07	0	SLC44A2
5.3903e-11	0.263577	0.51	0.411	1.0572e-06	0	AGO2
1.19657e-26	0.263491	0.736	0.675	2.34684e-22	0	HNRNPH3
2.94186e-16	0.263356	0.676	0.582	5.76988e-12	0	RAE1
2.60754e-11	0.263356	0.496	0.393	5.11416e-07	0	MRPL32
2.04172e-11	0.263299	0.496	0.39	4.00442e-07	0	COPS3
2.16458e-10	0.263264	0.375	0.285	4.2454e-06	0	MRPS22
4.38537e-12	0.263254	0.259	0.176	8.60102e-08	0	C11orf24
1.78406e-09	0.263101	0.286	0.21	3.49907e-05	0	ZFPL1
2.17379e-12	0.26306	0.566	0.453	4.26345e-08	0	NDUFA11
3.27102e-11	0.263004	0.377	0.281	6.41546e-07	0	ELOVL6
4.27883e-12	0.263003	0.328	0.234	8.39207e-08	0	PRMT5
1.18496e-10	0.262904	0.427	0.334	2.32406e-06	0	SMIM10L1
4.68895e-11	0.262848	0.409	0.312	9.19644e-07	0	EXOSC6
2.86837e-11	0.262719	0.396	0.3	5.62574e-07	0	BLOC1S6
2.34554e-10	0.262633	0.31	0.227	4.6003e-06	0	MADD
4.02671e-10	0.262574	0.405	0.312	7.89758e-06	0	ATP6V0D1
1.03263e-09	0.262565	0.273	0.197	2.0253e-05	0	XRCC2
4.76286e-11	0.262313	0.31	0.224	9.34139e-07	0	MAP7D1
1.18362e-11	0.262143	0.25	0.171	2.32143e-07	0	PRPF18
8.10446e-11	0.262124	0.395	0.302	1.58953e-06	0	C1orf35
1.00633e-11	0.261861	0.279	0.194	1.97371e-07	0	NUDT22
3.53259e-09	0.261667	0.301	0.225	6.92847e-05	0	CEP70
2.33257e-17	0.261579	0.69	0.593	4.57488e-13	0	COPS6
1.47055e-11	0.261563	0.376	0.28	2.88418e-07	0	PAGR1
5.36005e-09	0.261543	0.309	0.231	0.000105127	0	NUP188
7.69422e-10	0.261518	0.473	0.384	1.50907e-05	0	WNK1
1.53024e-18	0.261383	0.712	0.62	3.00126e-14	0	MCM7
1.03176e-10	0.26132	0.418	0.322	2.02359e-06	0	LAP3
4.06828e-12	0.261279	0.301	0.211	7.97912e-08	0	CLUAP1
1.47601e-10	0.261234	0.443	0.345	2.8949e-06	0	DNAJC13
5.0588e-10	0.261154	0.418	0.324	9.92182e-06	0	GSR
6.55255e-11	0.261111	0.515	0.411	1.28515e-06	0	ABHD12
1.41559e-13	0.261053	0.632	0.543	2.7764e-09	0	LSM5
5.98267e-13	0.261032	0.61	0.513	1.17338e-08	0	MBD4
1.09582e-10	0.260915	0.486	0.388	2.14923e-06	0	MRPS18C
5.3318e-10	0.260748	0.327	0.245	1.04573e-05	0	AKR1A1
9.83975e-10	0.26054	0.314	0.233	1.92987e-05	0	COG8
1.69263e-16	0.260523	0.69	0.596	3.31976e-12	0	H1-0
2.01554e-10	0.260414	0.402	0.308	3.95308e-06	0	HTATIP2
3.89287e-10	0.260377	0.347	0.26	7.63509e-06	0	MRPL39
1.66328e-10	0.260344	0.478	0.379	3.2622e-06	0	ARMCX3
3.1112e-11	0.260212	0.498	0.4	6.10199e-07	0	SRP19
1.94765e-10	0.260206	0.466	0.373	3.81992e-06	0	VASP
5.31848e-19	0.260137	0.736	0.64	1.04311e-14	0	CDK2AP1
7.15124e-12	0.260038	0.588	0.493	1.40257e-07	0	HM13
8.11495e-11	0.259961	0.482	0.38	1.59159e-06	0	PSPC1
4.9598e-10	0.259805	0.26	0.185	9.72765e-06	0	METTL2B
3.49351e-09	0.259338	0.276	0.204	6.85182e-05	0	PRPS2
1.31908e-09	0.259292	0.4	0.311	2.58712e-05	0	TM9SF1
3.07784e-10	0.259252	0.334	0.249	6.03658e-06	0	CCDC12
1.26903e-18	0.259142	0.745	0.646	2.48895e-14	0	PCNA
7.496e-12	0.259115	0.281	0.196	1.47019e-07	0	SPRYD3
5.54703e-11	0.25911	0.482	0.38	1.08794e-06	0	NOL8
3.24031e-10	0.258986	0.285	0.205	6.35523e-06	0	SVBP
3.84794e-12	0.25892	0.59	0.493	7.54696e-08	0	STRAP
7.7441e-12	0.258879	0.602	0.518	1.51885e-07	0	PSMC4
7.25877e-12	0.258867	0.552	0.448	1.42366e-07	0	CNOT2
1.16474e-08	0.258669	0.298	0.226	0.00022844	0	ZFP91-CNTF
1.151e-25	0.258616	0.769	0.688	2.25745e-21	0	PPIB
4.53605e-09	0.25855	0.451	0.367	8.89655e-05	0	NAP1L4
1.40917e-11	0.258499	0.285	0.199	2.7638e-07	0	SASH1
3.09584e-11	0.258374	0.535	0.439	6.07186e-07	0	TCF3
1.19577e-15	0.258185	0.681	0.592	2.34527e-11	0	SYPL1
1.81783e-11	0.258105	0.557	0.464	3.5653e-07	0	ANKIB1
8.84082e-10	0.25807	0.523	0.433	1.73395e-05	0	PRKDC
9.76216e-10	0.257842	0.336	0.253	1.91465e-05	0	TOPORS
2.84486e-16	0.25777	0.691	0.6	5.57963e-12	0	RAD23A
3.69375e-11	0.257626	0.324	0.234	7.24456e-07	0	ATG4B
5.26818e-12	0.257538	0.594	0.501	1.03325e-07	0	PFDN2
2.46415e-10	0.257477	0.25	0.175	4.83295e-06	0	ABL2
3.94247e-12	0.257466	0.307	0.214	7.73236e-08	0	COPRS
1.85005e-09	0.257292	0.352	0.269	3.6285e-05	0	ZNF131
2.23382e-09	0.257253	0.28	0.204	4.3812e-05	0	GTF3C2
3.51308e-09	0.256956	0.295	0.22	6.89021e-05	0	AC091959.1
6.46387e-14	0.256599	0.642	0.549	1.26776e-09	0	CCT8
2.10851e-10	0.256499	0.545	0.46	4.13542e-06	0	PDIA4
3.74419e-11	0.256496	0.515	0.413	7.34349e-07	0	ELOVL1
5.8884e-12	0.256407	0.258	0.175	1.15489e-07	0	ZDHHC21
1.64703e-09	0.256378	0.295	0.217	3.23033e-05	0	CCDC115
4.46882e-10	0.256234	0.426	0.332	8.76469e-06	0	RGL2
3.53384e-12	0.256223	0.277	0.191	6.93092e-08	0	DDX51
5.06267e-09	0.255916	0.28	0.207	9.92941e-05	0	CELSR1
1.43408e-10	0.255768	0.324	0.237	2.81265e-06	0	ZADH2
5.38185e-11	0.2554	0.458	0.357	1.05554e-06	0	COQ4
1.98843e-16	0.255288	0.71	0.617	3.89991e-12	0	DRAP1
2.18771e-11	0.255287	0.385	0.286	4.29076e-07	0	IQCE
9.93602e-10	0.255042	0.43	0.34	1.94875e-05	0	ADAM10
4.2912e-10	0.254993	0.541	0.455	8.41633e-06	0	USP10
4.40686e-11	0.25499	0.395	0.297	8.64318e-07	0	GET1
4.90964e-11	0.254863	0.406	0.309	9.62927e-07	0	NCOA1
2.19041e-12	0.254769	0.432	0.323	4.29605e-08	0	FIP1L1
5.68653e-09	0.254608	0.309	0.233	0.00011153	0	SEC22A
8.99271e-11	0.254442	0.505	0.408	1.76374e-06	0	PPP1R7
4.6019e-11	0.254275	0.519	0.412	9.02571e-07	0	NTMT1
8.19177e-11	0.254052	0.298	0.215	1.60665e-06	0	PTPN18
2.51476e-10	0.253716	0.544	0.452	4.93219e-06	0	IWS1
3.74974e-09	0.253456	0.251	0.182	7.35436e-05	0	KDM2B
1.06351e-11	0.253228	0.296	0.208	2.08586e-07	0	ATF7IP
1.0733e-10	0.253117	0.255	0.179	2.10507e-06	0	PDZD11
2.56455e-10	0.253076	0.543	0.458	5.02986e-06	0	INPPL1
9.70569e-11	0.253069	0.261	0.183	1.90358e-06	0	KMT2D
2.14332e-10	0.252979	0.536	0.443	4.2037e-06	0	LARP4B
4.05883e-11	0.252725	0.569	0.472	7.96058e-07	0	PPP1CC
3.30199e-10	0.252664	0.312	0.229	6.47619e-06	0	SYNJ2
5.12416e-10	0.252629	0.415	0.323	1.005e-05	0	HARS1
2.26508e-10	0.252627	0.426	0.331	4.4425e-06	0	MRPL40
6.9992e-12	0.252584	0.261	0.179	1.37275e-07	0	TBC1D13
8.17281e-12	0.252532	0.589	0.495	1.60293e-07	0	SUCLG1
1.84885e-11	0.252475	0.29	0.204	3.62614e-07	0	ELP6
1.20326e-11	0.252181	0.342	0.247	2.35995e-07	0	ORC6
9.40837e-14	0.252149	0.643	0.552	1.84526e-09	0	NDUFB3
3.84043e-10	0.252139	0.32	0.235	7.53224e-06	0	MTMR14
1.51691e-09	0.252098	0.472	0.377	2.97511e-05	0	ANAPC13
3.44781e-11	0.252098	0.576	0.477	6.76219e-07	0	APMAP
1.49513e-11	0.252092	0.422	0.318	2.9324e-07	0	PDE8A
7.39743e-12	0.252067	0.449	0.345	1.45086e-07	0	KIF20B
1.57084e-10	0.251939	0.541	0.446	3.0809e-06	0	PLXND1
2.42508e-11	0.251924	0.599	0.502	4.75631e-07	0	POLR2I
3.24323e-11	0.251854	0.267	0.187	6.36094e-07	0	EARS2
3.90084e-11	0.2517	0.564	0.456	7.65073e-07	0	DCXR
7.31602e-10	0.25162	0.263	0.189	1.43489e-05	0	KIF15
1.87155e-10	0.251607	0.334	0.246	3.67068e-06	0	PBK
2.26993e-14	0.251591	0.658	0.57	4.452e-10	0	NASP
9.97585e-10	0.251533	0.288	0.21	1.95656e-05	0	FAM98A
1.39758e-11	0.251471	0.317	0.226	2.74108e-07	0	ELP1
4.19146e-09	0.251332	0.3	0.223	8.22071e-05	0	WTAP
1.62576e-09	0.251295	0.453	0.364	3.1886e-05	0	LACTB
4.51914e-10	0.251266	0.456	0.359	8.86338e-06	0	MGMT
1.10639e-10	0.251208	0.294	0.212	2.16996e-06	0	ACTR6
1.02269e-10	0.251199	0.313	0.227	2.0058e-06	0	TXN2
7.22699e-08	0.251185	0.341	0.27	0.00141743	0	SULF1
3.07853e-49	0.251153	0.895	0.817	6.03792e-45	0	CCT5
2.28176e-10	0.251083	0.36	0.269	4.47522e-06	0	TBRG4
1.41145e-09	0.251075	0.25	0.178	2.76828e-05	0	NPC1
1.24517e-09	0.250549	0.341	0.256	2.44214e-05	0	RNF220
1.05682e-09	0.250439	0.356	0.27	2.07274e-05	0	SIRT7
3.53646e-09	0.250122	0.364	0.282	6.93606e-05	0	ZNF281
1.52864e-09	0.250118	0.261	0.188	2.99812e-05	0	RERE

## Sheet: Hy HIF1a KO
p_val	avg_log2FC	pct.1	pct.2	p_val_adj	cluster	gene		cluster 1 - Hy KO HIF1α
1.88875e-191	4.07366	0.255	0.023	3.7044e-187	1	BIRC3
2.20847e-221	3.91319	0.307	0.031	4.33146e-217	1	HEY1
1.80943e-167	3.50068	0.28	0.039	3.54883e-163	1	EGFR
1.6596e-185	3.09271	0.324	0.048	3.25497e-181	1	INHBA
0	3.0024	0.63	0.1	0	1	LCN2
1.27038e-256	2.8817	0.532	0.12	2.4916e-252	1	IGFBP3
1.7471e-150	2.76357	0.311	0.058	3.42659e-146	1	HLA-DQB1
2.30014e-101	2.62214	0.266	0.064	4.51127e-97	1	PAG1
9.45143e-98	2.36998	0.275	0.071	1.85371e-93	1	IRS2
9.30215e-105	2.35236	0.317	0.089	1.82443e-100	1	KRT7
3.94781e-105	2.29134	0.277	0.066	7.74283e-101	1	DAPK2
5.12135e-189	2.27242	0.558	0.189	1.00445e-184	1	NMB
2.27979e-143	2.26118	0.434	0.132	4.47135e-139	1	DDIT3
1.8474e-239	2.21058	0.63	0.197	3.6233e-235	1	SOX9
1.46534e-95	2.17664	0.292	0.081	2.87397e-91	1	ZC3H12A
0	2.15057	0.747	0.208	0	1	EGR1
2.1357e-137	2.11274	0.375	0.094	4.18875e-133	1	HLA-DRB1
6.87569e-182	2.08401	0.565	0.198	1.34853e-177	1	SCARB1
2.12273e-78	2.06142	0.26	0.075	4.1633e-74	1	KRT15
4.34667e-148	2.05532	0.48	0.158	8.52513e-144	1	CTSV
6.0787e-127	1.98908	0.39	0.109	1.19222e-122	1	S100A9
7.62178e-144	1.98722	0.512	0.192	1.49486e-139	1	SLC7A5
1.71337e-230	1.9558	0.695	0.263	3.36043e-226	1	SAT1
6.24545e-91	1.86613	0.378	0.141	1.22492e-86	1	RDH10
3.6732e-75	1.84861	0.317	0.113	7.20425e-71	1	TGFBI
3.32216e-138	1.84681	0.558	0.239	6.51575e-134	1	ERRFI1
3.07112e-110	1.84203	0.449	0.173	6.02338e-106	1	CADM1
5.81124e-54	1.81493	0.255	0.096	1.13976e-49	1	SLC2A6
4.20858e-118	1.79969	0.438	0.15	8.25429e-114	1	KLHL24
1.65698e-253	1.75048	0.767	0.258	3.24983e-249	1	FOS
8.15201e-90	1.73449	0.385	0.143	1.59885e-85	1	PGM2L1
2.14584e-74	1.69805	0.321	0.115	4.20863e-70	1	WWC2
4.38838e-103	1.67192	0.462	0.19	8.60693e-99	1	DGKD
1.72402e-128	1.66327	0.521	0.194	3.38132e-124	1	SERPINA3
6.51427e-63	1.64999	0.302	0.116	1.27764e-58	1	ETS2
3.28187e-84	1.63749	0.371	0.137	6.43674e-80	1	YPEL2
1.27101e-188	1.61195	0.711	0.317	2.49283e-184	1	IER5
1.548e-54	1.57049	0.307	0.13	3.0361e-50	1	NFKBIZ
3.56179e-72	1.56626	0.366	0.15	6.98574e-68	1	SC5D
2.67353e-71	1.55634	0.371	0.153	5.2436e-67	1	PRR15
4.60644e-110	1.55258	0.538	0.247	9.03461e-106	1	ASNS
1.18258e-51	1.52726	0.256	0.096	2.31938e-47	1	UGT1A4
1.35447e-72	1.5194	0.432	0.207	2.65652e-68	1	CEBPD
1.28816e-95	1.50767	0.494	0.223	2.52647e-91	1	ARRDC3
1.41106e-45	1.50306	0.281	0.124	2.76752e-41	1	DLL1
1.00176e-144	1.49907	0.684	0.341	1.96475e-140	1	MORN2
6.14331e-62	1.48707	0.352	0.153	1.20489e-57	1	CORO2A
1.10571e-81	1.48546	0.455	0.209	2.16863e-77	1	SEMA4B
1.36072e-50	1.48213	0.31	0.138	2.66878e-46	1	GADD45A
1.05046e-114	1.47316	0.525	0.206	2.06026e-110	1	LOXL1
1.16457e-53	1.46833	0.305	0.128	2.28407e-49	1	C6orf132
1.31652e-267	1.46813	0.889	0.413	2.58209e-263	1	NDRG1
7.61699e-49	1.46178	0.267	0.108	1.49392e-44	1	MFSD6
1.47704e-125	1.43354	0.627	0.306	2.89693e-121	1	PODXL
3.18872e-56	1.41278	0.343	0.153	6.25403e-52	1	SH3KBP1
4.55829e-66	1.41237	0.352	0.142	8.94017e-62	1	VEGFA
9.52251e-68	1.39038	0.401	0.18	1.86765e-63	1	CAPS
1.8603e-56	1.3818	0.347	0.154	3.64861e-52	1	RETREG1
2.94484e-62	1.37364	0.365	0.157	5.77571e-58	1	EPAS1
3.07573e-61	1.36962	0.31	0.117	6.03243e-57	1	BHLHE40
5.43761e-39	1.35546	0.259	0.116	1.06648e-34	1	TMEM265
3.69471e-67	1.34957	0.432	0.209	7.24644e-63	1	BBC3
5.4834e-139	1.34021	0.689	0.337	1.07546e-134	1	HES1
2.09091e-78	1.32291	0.339	0.112	4.10091e-74	1	NR4A1
9.6616e-43	1.31842	0.297	0.139	1.89493e-38	1	RAB40B
1.25373e-63	1.31724	0.404	0.184	2.45895e-59	1	IFI6
1.02728e-159	1.30383	0.743	0.388	2.0148e-155	1	BRI3
6.39871e-37	1.29545	0.28	0.136	1.25498e-32	1	SGK1
1.74324e-87	1.29259	0.525	0.255	3.41901e-83	1	NR1D2
2.73932e-76	1.29184	0.49	0.246	5.37264e-72	1	ANO6
1.14305e-62	1.28769	0.431	0.213	2.24186e-58	1	IL6ST
4.63001e-43	1.28576	0.3	0.141	9.08083e-39	1	CBLB
1.30383e-62	1.28105	0.425	0.208	2.5572e-58	1	MGAT5
1.64617e-73	1.27916	0.479	0.236	3.22864e-69	1	TP53INP1
5.52805e-135	1.26998	0.693	0.378	1.08422e-130	1	IRF2BP2
2.38054e-279	1.26439	0.896	0.56	4.66895e-275	1	ATP1B1
1.47058e-66	1.25743	0.509	0.276	2.88425e-62	1	S100A6
7.27207e-54	1.25637	0.362	0.169	1.42627e-49	1	FLCN
8.86247e-50	1.25453	0.378	0.191	1.7382e-45	1	SLC6A6
3.45082e-61	1.25028	0.44	0.225	6.7681e-57	1	OPTN
1.6475e-124	1.24795	0.688	0.364	3.23124e-120	1	CITED2
1.2296e-37	1.23853	0.271	0.126	2.41162e-33	1	TNFRSF21
4.02453e-143	1.23818	0.746	0.428	7.8933e-139	1	PHLDA1
4.21035e-37	1.22987	0.275	0.131	8.25776e-33	1	IFNGR2
8.34869e-152	1.2286	0.751	0.419	1.63743e-147	1	JUNB
3.48869e-35	1.22627	0.263	0.124	6.84236e-31	1	FLRT3
2.76312e-57	1.22263	0.381	0.173	5.41931e-53	1	TRIB1
4.31852e-34	1.22016	0.288	0.147	8.46991e-30	1	SESN2
1.53049e-45	1.21364	0.331	0.157	3.00174e-41	1	HS6ST3
6.72153e-38	1.19456	0.293	0.143	1.31829e-33	1	DENND11
1.55061e-65	1.19453	0.486	0.253	3.04121e-61	1	BTG2
8.06305e-41	1.18935	0.371	0.204	1.58141e-36	1	SRD5A3
7.06879e-40	1.18594	0.32	0.159	1.3864e-35	1	LIMA1
8.90675e-37	1.18123	0.264	0.121	1.74688e-32	1	PNPLA4
1.1258e-35	1.17923	0.293	0.148	2.20804e-31	1	SHB
7.89808e-132	1.1731	0.725	0.41	1.54905e-127	1	ELF3
3.13624e-66	1.16731	0.398	0.167	6.15111e-62	1	DUSP1
1.20984e-69	1.16132	0.521	0.281	2.37286e-65	1	FAM174B
2.61991e-69	1.15932	0.515	0.271	5.13842e-65	1	MB
4.15322e-86	1.15801	0.613	0.327	8.14571e-82	1	IGFBP5
4.04466e-186	1.15709	0.826	0.51	7.93279e-182	1	TMEM123
4.41248e-46	1.14643	0.397	0.215	8.65419e-42	1	BLCAP
7.46643e-96	1.14541	0.635	0.366	1.46439e-91	1	AMD1
9.12036e-63	1.14418	0.502	0.283	1.78878e-58	1	SLC9A7
1.2994e-198	1.14149	0.864	0.541	2.54852e-194	1	NFKBIA
2.03989e-36	1.12539	0.321	0.168	4.00084e-32	1	MAFG
8.58016e-71	1.12142	0.538	0.294	1.68283e-66	1	KLF10
4.89809e-80	1.11757	0.571	0.305	9.60662e-76	1	CCNG2
1.12655e-37	1.11249	0.349	0.189	2.20951e-33	1	CLMN
3.79935e-43	1.10906	0.368	0.194	7.45166e-39	1	ATG16L1
2.53682e-29	1.10303	0.253	0.127	4.97547e-25	1	MTURN
1.31285e-98	1.10204	0.662	0.381	2.57489e-94	1	TSC22D2
1.22822e-35	1.09845	0.318	0.166	2.4089e-31	1	FNDC3B
4.58507e-36	1.09843	0.337	0.181	8.99271e-32	1	NEDD9
1.31907e-52	1.09142	0.462	0.254	2.58708e-48	1	EFNA1
2.60359e-40	1.08843	0.437	0.264	5.10642e-36	1	SOD2
8.16447e-36	1.08583	0.292	0.142	1.6013e-31	1	MAFB
3.8999e-39	1.08362	0.362	0.196	7.64887e-35	1	AC106886.5
1.69823e-43	1.07294	0.382	0.202	3.33074e-39	1	ZFP36
6.92093e-44	1.06351	0.429	0.247	1.3574e-39	1	PCK2
2.68463e-27	1.06343	0.27	0.144	5.26537e-23	1	PCSK6
2.51509e-79	1.06312	0.601	0.338	4.93285e-75	1	YPEL5
1.28799e-52	1.06239	0.446	0.235	2.52613e-48	1	LYN
8.63464e-32	1.0614	0.271	0.135	1.69351e-27	1	EEF2K
1.09509e-46	1.05379	0.4	0.207	2.1478e-42	1	MT1X
1.59904e-25	1.04437	0.253	0.134	3.1362e-21	1	RILPL2
2.4004e-84	1.0412	0.648	0.392	4.70791e-80	1	JUN
1.18739e-39	1.04019	0.393	0.221	2.32883e-35	1	MKNK2
2.64873e-47	1.03627	0.417	0.221	5.19496e-43	1	LAMC1
2.0389e-30	1.02994	0.332	0.19	3.9989e-26	1	PHGDH
4.32316e-60	1.02892	0.539	0.324	8.47901e-56	1	MXD4
1.62601e-27	1.02763	0.287	0.158	3.18909e-23	1	FAM220A
2.64302e-29	1.0271	0.291	0.156	5.18375e-25	1	STK17B
1.06604e-49	1.02675	0.454	0.253	2.09083e-45	1	RRAGC
3.6563e-50	1.02065	0.456	0.252	7.1711e-46	1	TRIO
2.05755e-29	1.01924	0.299	0.163	4.03547e-25	1	BET1
2.9939e-171	1.01917	0.845	0.584	5.87194e-167	1	CYP1B1
2.49624e-62	1.01544	0.546	0.318	4.89587e-58	1	GRN
5.34478e-43	1.01271	0.418	0.234	1.04827e-38	1	PRSS8
2.73467e-68	1.01198	0.582	0.339	5.36351e-64	1	MYC
1.6082e-69	1.01015	0.592	0.363	3.15416e-65	1	GALNT4
1.22805e-51	1.00771	0.498	0.287	2.40857e-47	1	KLF4
1.09552e-32	1.00682	0.311	0.164	2.14865e-28	1	PINK1
8.94369e-25	1.00598	0.276	0.154	1.75413e-20	1	H4C8
6.96369e-54	1.00247	0.504	0.29	1.36579e-49	1	RAB9A
1.99489e-38	1.00196	0.38	0.207	3.91257e-34	1	ZMAT3
3.31215e-45	1.00029	0.454	0.26	6.49612e-41	1	LYPD1
4.19186e-38	0.999715	0.406	0.236	8.22149e-34	1	ECE1
1.18662e-56	0.998928	0.513	0.29	2.32732e-52	1	NFIL3
3.098e-45	0.994022	0.456	0.264	6.0761e-41	1	SDCBP
1.11531e-31	0.993535	0.341	0.194	2.18745e-27	1	CEMIP2
9.89784e-59	0.988694	0.54	0.315	1.94126e-54	1	FAM214A
1.15273e-30	0.987215	0.311	0.168	2.26085e-26	1	TMTC2
3.09366e-55	0.9871	0.513	0.294	6.0676e-51	1	RAB29
3.86171e-53	0.986675	0.527	0.319	7.57397e-49	1	RBCK1
1.97303e-26	0.98601	0.286	0.158	3.86971e-22	1	CTSC
9.46711e-35	0.984409	0.333	0.175	1.85678e-30	1	AHR
1.21429e-61	0.983893	0.575	0.347	2.3816e-57	1	PXDN
2.38208e-33	0.980901	0.343	0.188	4.67197e-29	1	SMIM20
8.97144e-113	0.979642	0.762	0.475	1.75957e-108	1	CAMK2N1
7.73175e-23	0.97543	0.253	0.14	1.51643e-18	1	TTC9
1.92124e-24	0.972435	0.303	0.178	3.76812e-20	1	DHX57
2.06561e-36	0.969854	0.374	0.206	4.05128e-32	1	BCL3
5.33763e-23	0.967318	0.261	0.146	1.04687e-18	1	DTNB
8.52221e-24	0.965605	0.295	0.173	1.67146e-19	1	ASS1
5.4095e-30	0.96461	0.33	0.187	1.06096e-25	1	HERPUD1
1.37198e-47	0.963766	0.494	0.287	2.69086e-43	1	GDF15
3.89369e-65	0.957798	0.601	0.365	7.63669e-61	1	GPRC5A
9.28439e-26	0.955892	0.281	0.156	1.82095e-21	1	MANBA
8.62939e-24	0.954295	0.28	0.16	1.69248e-19	1	SLC30A1
6.72236e-45	0.953162	0.445	0.247	1.31846e-40	1	ASPH
1.88356e-66	0.950416	0.6	0.36	3.69422e-62	1	B4GALT1
3.54035e-30	0.949295	0.341	0.195	6.94369e-26	1	MYO10
2.77275e-36	0.946154	0.388	0.22	5.43819e-32	1	DEPTOR
1.1784e-150	0.944928	0.851	0.564	2.31119e-146	1	ZFP36L1
4.11961e-33	0.944578	0.385	0.226	8.07978e-29	1	LYPD6B
5.89793e-50	0.943098	0.518	0.313	1.15676e-45	1	TAF1D
6.69717e-30	0.942643	0.305	0.163	1.31352e-25	1	NR4A2
8.39471e-38	0.940123	0.382	0.211	1.64646e-33	1	PCTP
6.78436e-48	0.939636	0.5	0.295	1.33062e-43	1	LFNG
2.75403e-23	0.939162	0.256	0.141	5.40148e-19	1	TTC39C
1.86185e-38	0.939135	0.394	0.219	3.65165e-34	1	HBP1
4.5396e-79	0.936557	0.67	0.419	8.90351e-75	1	CYB5A
3.87611e-37	0.934091	0.383	0.211	7.60221e-33	1	MYLIP
7.12365e-25	0.933691	0.326	0.197	1.39716e-20	1	CITED4
1.42672e-39	0.932785	0.432	0.254	2.79823e-35	1	RAPGEF1
5.07883e-50	0.929062	0.514	0.309	9.96111e-46	1	CDK19
9.02871e-58	0.928873	0.572	0.336	1.7708e-53	1	BCAS1
3.77439e-96	0.925565	0.714	0.462	7.40271e-92	1	GDE1
1.07915e-39	0.924725	0.474	0.3	2.11654e-35	1	TRIB3
3.65987e-22	0.922277	0.266	0.152	7.1781e-18	1	PRRG4
1.27557e-35	0.921511	0.387	0.221	2.50178e-31	1	FOXN3
8.53821e-64	0.920826	0.619	0.386	1.6746e-59	1	PPP2R2A
2.03479e-52	0.92015	0.563	0.36	3.99083e-48	1	KRT80
1.75532e-29	0.91851	0.363	0.217	3.44271e-25	1	TRAM2
1.34265e-49	0.918112	0.525	0.316	2.63333e-45	1	MFSD1
6.9058e-29	0.917546	0.334	0.194	1.35443e-24	1	PROSER1
2.28687e-26	0.916972	0.327	0.194	4.48524e-22	1	SH3BP2
7.92548e-23	0.915637	0.269	0.153	1.55442e-18	1	P2RX4
6.56262e-26	0.914918	0.318	0.186	1.28713e-21	1	SLC25A37
1.11013e-23	0.914108	0.3	0.177	2.17731e-19	1	GPR157
3.60844e-64	0.913918	0.625	0.396	7.07724e-60	1	SDC4
1.28132e-58	0.912409	0.585	0.364	2.51305e-54	1	TAPBP
7.61401e-46	0.912141	0.468	0.263	1.49334e-41	1	MLXIP
7.48709e-26	0.910553	0.313	0.182	1.46844e-21	1	RHOQ
8.51569e-73	0.910107	0.65	0.404	1.67018e-68	1	IER2
1.26251e-30	0.909337	0.349	0.2	2.47616e-26	1	PEPD
1.15349e-31	0.905765	0.381	0.221	2.26233e-27	1	EGLN3
3.60506e-20	0.902257	0.262	0.154	7.0706e-16	1	MTSS1
2.54729e-37	0.902159	0.408	0.235	4.996e-33	1	IGF2R
7.39293e-26	0.900932	0.299	0.17	1.44998e-21	1	ORMDL3
1.04778e-41	0.900823	0.493	0.305	2.05501e-37	1	KLF6
5.69065e-42	0.897724	0.496	0.309	1.11611e-37	1	ST3GAL1
2.7698e-41	0.897645	0.458	0.268	5.43241e-37	1	KLF5
6.10442e-23	0.896764	0.283	0.164	1.19726e-18	1	MEX3C
3.35378e-135	0.893993	0.879	0.599	6.57776e-131	1	S100P
9.25466e-92	0.893257	0.735	0.472	1.81512e-87	1	TSC22D1
3.55148e-57	0.890559	0.591	0.378	6.96552e-53	1	RAP2B
9.43556e-28	0.889414	0.317	0.179	1.8506e-23	1	KIAA1671
6.87117e-24	0.888505	0.263	0.144	1.34764e-19	1	STK17A
3.02222e-40	0.888356	0.461	0.279	5.92748e-36	1	MIDEAS
3.24643e-27	0.887218	0.317	0.181	6.36722e-23	1	TIPARP
3.88737e-22	0.883997	0.301	0.182	7.6243e-18	1	AOPEP
2.80283e-32	0.88175	0.395	0.236	5.4972e-28	1	CD58
1.10041e-51	0.880746	0.564	0.354	2.15823e-47	1	NEU1
1.54518e-19	0.877904	0.302	0.191	3.03056e-15	1	POC1B-GALNT4
9.07668e-38	0.877722	0.432	0.251	1.78021e-33	1	CABLES1
1.54549e-24	0.877609	0.272	0.148	3.03118e-20	1	DTX3L
2.54031e-27	0.874425	0.343	0.205	4.9823e-23	1	PACSIN2
5.13297e-26	0.873121	0.332	0.195	1.00673e-21	1	ZNF704
6.21264e-43	0.869138	0.508	0.32	1.21849e-38	1	MTUS1
1.3315e-46	0.868752	0.514	0.315	2.61148e-42	1	AGRN
9.03555e-46	0.866821	0.525	0.327	1.77214e-41	1	PIM3
1.01642e-29	0.864931	0.362	0.21	1.9935e-25	1	MAGI1
3.84404e-20	0.863717	0.274	0.163	7.53932e-16	1	C11orf49
4.5548e-64	0.860437	0.649	0.406	8.93333e-60	1	QSOX1
7.6798e-18	0.85814	0.262	0.161	1.50624e-13	1	STK40
3.35269e-29	0.857358	0.372	0.224	6.57564e-25	1	ADAM9
1.07582e-24	0.85587	0.327	0.195	2.11001e-20	1	DUSP16
4.71963e-23	0.853073	0.305	0.181	9.25661e-19	1	KLHL5
2.13698e-28	0.852138	0.371	0.225	4.19125e-24	1	ADAM17
1.648e-42	0.850786	0.508	0.32	3.23223e-38	1	RASSF3
5.03501e-25	0.850578	0.339	0.206	9.87516e-21	1	FUCA1
8.93019e-23	0.850573	0.28	0.16	1.75148e-18	1	CAMK2D
1.80924e-33	0.849253	0.423	0.256	3.54847e-29	1	HNRNPLL
6.22439e-49	0.848701	0.55	0.339	1.22079e-44	1	CTSA
1.05226e-32	0.846316	0.355	0.193	2.0638e-28	1	MXI1
7.67828e-27	0.844954	0.376	0.233	1.50594e-22	1	SVIL
1.98201e-19	0.844697	0.272	0.163	3.88731e-15	1	SLC49A4
2.71508e-17	0.844583	0.262	0.162	5.3251e-13	1	SLC35D2
7.11076e-40	0.842239	0.506	0.322	1.39463e-35	1	TSC22D3
3.76216e-84	0.842184	0.75	0.487	7.37872e-80	1	ID2
8.52543e-24	0.837392	0.305	0.179	1.67209e-19	1	SNX16
2.33818e-22	0.836943	0.265	0.149	4.58587e-18	1	COG6
5.30653e-21	0.83579	0.259	0.148	1.04077e-16	1	ARFGAP3
5.44074e-50	0.832117	0.582	0.373	1.06709e-45	1	IFT57
1.53106e-38	0.82697	0.47	0.288	3.00288e-34	1	SLC25A29
4.55661e-50	0.826002	0.578	0.369	8.93688e-46	1	SLC3A2
1.6838e-51	0.821872	0.6	0.388	3.30243e-47	1	CD44
4.5812e-37	0.817095	0.479	0.298	8.98511e-33	1	TMEM132A
7.72284e-44	0.816916	0.538	0.335	1.51468e-39	1	TSPAN3
3.92937e-17	0.816703	0.258	0.159	7.70668e-13	1	GPR137B
1.67127e-21	0.816179	0.287	0.17	3.27787e-17	1	DCAF16
4.39166e-24	0.814046	0.354	0.22	8.61337e-20	1	RHOV
6.65506e-21	0.814012	0.279	0.164	1.30526e-16	1	ZBTB44
3.27741e-71	0.812213	0.706	0.478	6.42798e-67	1	ANXA2
3.90647e-33	0.808513	0.412	0.245	7.66177e-29	1	OSBPL1A
5.95925e-28	0.807168	0.412	0.264	1.16879e-23	1	B4GALT5
2.63962e-48	0.80573	0.572	0.368	5.17709e-44	1	DNM2
4.33546e-53	0.804941	0.613	0.397	8.50313e-49	1	MAP1LC3B
2.20579e-21	0.802729	0.322	0.2	4.32621e-17	1	RPS27
1.14791e-24	0.799959	0.326	0.191	2.2514e-20	1	PDIA5
4.47329e-17	0.79976	0.251	0.153	8.77347e-13	1	HPS1
3.04943e-19	0.792542	0.267	0.158	5.98085e-15	1	ZNF277
1.00616e-17	0.791215	0.261	0.158	1.97337e-13	1	BAIAP2L1
5.21449e-69	0.787437	0.699	0.471	1.02272e-64	1	RB1CC1
9.23149e-20	0.787134	0.289	0.178	1.81057e-15	1	CYTH1
1.31358e-79	0.787086	0.716	0.495	2.57632e-75	1	APP
1.78812e-22	0.786473	0.326	0.199	3.50704e-18	1	TMC4
1.8361e-30	0.785304	0.385	0.227	3.60114e-26	1	TMEM106B
3.25839e-40	0.784315	0.525	0.329	6.39068e-36	1	SOX2
2.83232e-77	0.783914	0.777	0.5	5.55503e-73	1	DDIT4
7.13052e-44	0.782019	0.558	0.369	1.39851e-39	1	GNS
4.11913e-40	0.781851	0.526	0.335	8.07885e-36	1	KIAA1522
1.34656e-108	0.779471	0.829	0.596	2.641e-104	1	CSTB
9.58597e-39	0.778825	0.565	0.392	1.8801e-34	1	HILPDA
8.19967e-33	0.777684	0.451	0.284	1.6082e-28	1	LAMTOR3
1.63228e-22	0.775712	0.325	0.199	3.20138e-18	1	PLSCR1
2.55062e-33	0.774908	0.469	0.297	5.00253e-29	1	TGIF1
3.82609e-35	0.774853	0.456	0.276	7.50412e-31	1	GALNT7
3.45827e-21	0.774098	0.286	0.167	6.78271e-17	1	FZD7
2.63468e-20	0.773866	0.323	0.202	5.16739e-16	1	ST8SIA6
2.8766e-23	0.772905	0.341	0.208	5.64188e-19	1	PRNP
2.35635e-105	0.772363	0.827	0.59	4.6215e-101	1	FTL
6.70872e-21	0.771122	0.321	0.201	1.31578e-16	1	TBC1D20
1.29148e-42	0.771095	0.553	0.352	2.53297e-38	1	SH3YL1
3.52281e-29	0.771007	0.406	0.248	6.90929e-25	1	TUFT1
1.45617e-15	0.770343	0.259	0.164	2.85598e-11	1	EXT1
2.35185e-28	0.770136	0.394	0.242	4.61268e-24	1	RP9
7.77132e-21	0.767414	0.355	0.232	1.52419e-16	1	GPER1
1.37264e-23	0.767354	0.313	0.182	2.69217e-19	1	MBNL2
5.0401e-44	0.765902	0.577	0.379	9.88515e-40	1	ITGAV
1.11896e-20	0.76486	0.31	0.19	2.19461e-16	1	MEGF9
5.44519e-28	0.763587	0.443	0.292	1.06797e-23	1	NOTCH3
1.50332e-18	0.763345	0.266	0.159	2.94847e-14	1	GULP1
2.77357e-113	0.763017	0.834	0.605	5.43981e-109	1	CD47
2.20037e-26	0.761647	0.381	0.235	4.31558e-22	1	SUMF1
4.37561e-50	0.759908	0.657	0.46	8.58188e-46	1	ERO1A
2.44352e-39	0.758859	0.504	0.309	4.79248e-35	1	ZNF791
3.11986e-14	0.754525	0.271	0.18	6.11898e-10	1	SAMD12
3.73688e-137	0.754443	0.892	0.686	7.32914e-133	1	LXN
1.14013e-32	0.753686	0.462	0.292	2.23614e-28	1	RMND5A
4.44812e-24	0.751425	0.357	0.219	8.7241e-20	1	NCK2
6.58297e-19	0.750364	0.324	0.211	1.29112e-14	1	APPL2
1.92531e-34	0.750004	0.502	0.331	3.77611e-30	1	SPRING1
1.54109e-19	0.749176	0.328	0.21	3.02254e-15	1	NADK
4.59442e-22	0.748843	0.359	0.23	9.01104e-18	1	RAB17
9.56595e-27	0.748825	0.4	0.252	1.87617e-22	1	ASAP1
8.79244e-32	0.748274	0.467	0.296	1.72446e-27	1	SLFN5
2.03862e-56	0.748153	0.66	0.438	3.99834e-52	1	ANKRD12
1.14127e-47	0.747997	0.616	0.405	2.23837e-43	1	PEDS1
5.40034e-24	0.746932	0.405	0.268	1.05917e-19	1	ITGB5
7.12143e-18	0.74656	0.292	0.185	1.39673e-13	1	TMEM39A
2.24461e-15	0.745937	0.253	0.159	4.40236e-11	1	LMBRD1
1.21242e-20	0.745584	0.297	0.179	2.37793e-16	1	OCRL
2.27124e-23	0.74536	0.374	0.24	4.45458e-19	1	RNF103
7.08379e-35	0.744712	0.5	0.323	1.38934e-30	1	SMAD3
7.0456e-22	0.744097	0.358	0.23	1.38185e-17	1	SLC25A4
1.36725e-57	0.743599	0.694	0.447	2.68159e-53	1	ID1
4.5512e-25	0.742108	0.389	0.248	8.92626e-21	1	CCNB1IP1
3.10872e-24	0.741265	0.397	0.26	6.09714e-20	1	EPB41L4B
6.59325e-32	0.738802	0.488	0.325	1.29313e-27	1	TRAFD1
1.81678e-14	0.736159	0.262	0.17	3.56324e-10	1	RBMS1
4.9176e-17	0.734876	0.295	0.189	9.64489e-13	1	ARL4C
2.64536e-17	0.733697	0.268	0.165	5.18834e-13	1	RNF141
7.27119e-25	0.731215	0.394	0.253	1.4261e-20	1	PPM1H
8.74537e-34	0.730331	0.481	0.308	1.71523e-29	1	LACTB2
2.34069e-19	0.729865	0.287	0.173	4.59079e-15	1	SH3BP4
7.25174e-18	0.729424	0.334	0.224	1.42228e-13	1	RUNX1
2.88134e-27	0.729233	0.457	0.309	5.65117e-23	1	WARS1
5.82334e-20	0.728877	0.267	0.154	1.14213e-15	1	BTBD3
1.77604e-22	0.72607	0.374	0.237	3.48334e-18	1	FAM107B
1.37957e-31	0.725778	0.452	0.278	2.70576e-27	1	EIF3F
3.5953e-28	0.725414	0.444	0.286	7.05147e-24	1	ZFAND1
2.76005e-23	0.723362	0.381	0.244	5.41328e-19	1	KLF3
1.10047e-35	0.723313	0.524	0.341	2.15834e-31	1	RYK
6.53318e-17	0.722908	0.296	0.19	1.28135e-12	1	FNTA
1.1266e-46	0.722852	0.626	0.43	2.2096e-42	1	BPNT2
3.61984e-33	0.722145	0.511	0.346	7.09959e-29	1	CBX4
2.40665e-16	0.720753	0.25	0.152	4.72017e-12	1	OGFRL1
6.85027e-17	0.718677	0.268	0.167	1.34354e-12	1	SLC41A3
3.16399e-28	0.71843	0.431	0.272	6.20553e-24	1	PPP2CB
9.35632e-13	0.717182	0.293	0.205	1.83506e-08	1	SERTAD1
2.99176e-24	0.715349	0.418	0.28	5.86775e-20	1	TIMP2
3.89652e-25	0.714538	0.391	0.248	7.64224e-21	1	PEX2
3.41882e-45	0.714162	0.613	0.416	6.70534e-41	1	NCOR2
8.89421e-19	0.713842	0.297	0.184	1.74442e-14	1	TM2D1
7.08266e-52	0.711374	0.67	0.455	1.38912e-47	1	BID
2.19545e-23	0.710373	0.412	0.273	4.30594e-19	1	RND3
1.66117e-18	0.709553	0.315	0.202	3.25806e-14	1	LETMD1
1.68444e-25	0.709338	0.426	0.279	3.30369e-21	1	TMEM230
2.51946e-25	0.708547	0.37	0.225	4.94141e-21	1	FARP1
1.21278e-15	0.708445	0.255	0.159	2.37862e-11	1	VPS11
4.46861e-16	0.708389	0.297	0.194	8.76429e-12	1	MFHAS1
5.89629e-14	0.706201	0.263	0.173	1.15644e-09	1	SSBP3
1.75721e-18	0.705776	0.311	0.197	3.44641e-14	1	PRKCZ
1.25656e-30	0.705393	0.493	0.326	2.4645e-26	1	PPT1
2.29355e-25	0.70502	0.395	0.25	4.49833e-21	1	LMO4
1.94949e-21	0.703849	0.362	0.232	3.82353e-17	1	MAP7D1
5.05526e-25	0.700751	0.389	0.243	9.91487e-21	1	KCNK1
2.65244e-14	0.700475	0.267	0.175	5.20223e-10	1	RICTOR
3.93326e-62	0.6997	0.724	0.497	7.7143e-58	1	UGP2
4.79962e-16	0.697589	0.276	0.174	9.4135e-12	1	CREBL2
1.86743e-20	0.694792	0.356	0.232	3.6626e-16	1	CARS1
8.40031e-17	0.693118	0.296	0.19	1.64755e-12	1	SLC66A3
5.73733e-27	0.692942	0.437	0.279	1.12526e-22	1	UBAC2
3.1106e-27	0.691705	0.452	0.299	6.10083e-23	1	C15orf40
2.71282e-15	0.687757	0.324	0.221	5.32065e-11	1	HPS3
1.46539e-23	0.687699	0.418	0.278	2.87406e-19	1	RETREG3
8.01544e-23	0.687152	0.41	0.271	1.57207e-18	1	GAA
1.4507e-12	0.68695	0.253	0.168	2.84526e-08	1	DUSP11
1.7296e-16	0.685709	0.312	0.206	3.39227e-12	1	SLC33A1
6.05378e-20	0.684317	0.407	0.28	1.18733e-15	1	AKR1C2
9.42083e-26	0.683406	0.438	0.287	1.84771e-21	1	CTDSP2
2.5707e-38	0.683396	0.59	0.395	5.04191e-34	1	RSL24D1
1.04878e-34	0.683155	0.51	0.315	2.05697e-30	1	PNRC1
3.58846e-43	0.682975	0.635	0.435	7.03805e-39	1	NPC2
2.52713e-41	0.682422	0.608	0.416	4.95647e-37	1	HEXA
4.13461e-12	0.680938	0.257	0.174	8.10921e-08	1	MEX3A
4.22513e-50	0.680745	0.674	0.484	8.28675e-46	1	CTBP2
1.37687e-39	0.680075	0.621	0.434	2.70046e-35	1	CDKN1A
1.59255e-22	0.678435	0.406	0.27	3.12347e-18	1	STAT3
4.01955e-210	0.676934	0.936	0.754	7.88355e-206	1	PSAP
1.24389e-15	0.676271	0.268	0.17	2.43964e-11	1	LRCH1
1.43688e-75	0.676216	0.797	0.606	2.81815e-71	1	IER3
9.66162e-16	0.675339	0.251	0.153	1.89493e-11	1	ZNF592
5.14068e-44	0.673087	0.642	0.445	1.00824e-39	1	TARS1
3.1977e-19	0.672934	0.343	0.223	6.27166e-15	1	MMP24OS
8.3946e-18	0.672407	0.333	0.219	1.64643e-13	1	TAF9B
6.7547e-19	0.671169	0.318	0.2	1.3248e-14	1	CCDC91
1.12913e-23	0.671039	0.431	0.289	2.21456e-19	1	ANKRD27
1.5039e-15	0.670339	0.28	0.181	2.94961e-11	1	ATRN
2.96161e-29	0.670256	0.513	0.349	5.80862e-25	1	UACA
1.13236e-15	0.667143	0.266	0.167	2.22089e-11	1	HSPA13
1.40226e-17	0.666543	0.339	0.226	2.75025e-13	1	SAV1
5.38899e-18	0.666005	0.299	0.187	1.05694e-13	1	IL10RB
9.58331e-23	0.665983	0.361	0.223	1.87958e-18	1	MAU2
1.29252e-25	0.664637	0.445	0.291	2.53502e-21	1	EGLN2
2.5089e-16	0.662393	0.317	0.209	4.92071e-12	1	RPS6KA3
2.59912e-22	0.662208	0.399	0.262	5.09765e-18	1	PPP1R2
1.94628e-11	0.661802	0.253	0.172	3.81723e-07	1	SPRED2
1.14487e-13	0.661611	0.255	0.164	2.24543e-09	1	PRPS1
1.89285e-26	0.661389	0.451	0.294	3.71245e-22	1	ST14
3.23224e-20	0.661327	0.403	0.273	6.3394e-16	1	SULF1
1.64883e-34	0.659183	0.563	0.382	3.23385e-30	1	PXN
1.21775e-28	0.658112	0.531	0.374	2.38837e-24	1	PHLDA3
3.24734e-15	0.656716	0.286	0.187	6.36901e-11	1	SUSD6
1.70056e-15	0.656347	0.299	0.195	3.33531e-11	1	SIX4
2.69904e-18	0.653844	0.357	0.24	5.29363e-14	1	SH3GL1
1.08279e-37	0.653432	0.608	0.429	2.12367e-33	1	DDR1
2.64679e-15	0.65282	0.324	0.22	5.19116e-11	1	FBXW7
9.23221e-23	0.652596	0.43	0.29	1.81071e-18	1	RHEB
2.5277e-27	0.65246	0.454	0.291	4.95757e-23	1	FOXO3
5.67628e-30	0.652187	0.517	0.345	1.11329e-25	1	QKI
1.8089e-23	0.65108	0.446	0.303	3.5478e-19	1	FEZ2
5.36459e-24	0.648902	0.46	0.318	1.05216e-19	1	SPPL3
6.53538e-30	0.647648	0.52	0.351	1.28178e-25	1	SELENOF
1.61984e-14	0.64733	0.304	0.205	3.177e-10	1	MAN1A1
1.43598e-18	0.647242	0.336	0.217	2.81639e-14	1	ANXA9
3.87569e-77	0.644939	0.792	0.587	7.60139e-73	1	ITM2B
1.66178e-193	0.644644	0.962	0.794	3.25926e-189	1	LGALS3
5.50199e-21	0.64223	0.414	0.282	1.07911e-16	1	GNG12
5.21068e-14	0.642156	0.252	0.16	1.02197e-09	1	NAGLU
1.13007e-18	0.642066	0.349	0.23	2.21641e-14	1	WTAP
1.71597e-17	0.640096	0.286	0.177	3.36554e-13	1	GALNT2
1.92903e-19	0.639747	0.404	0.278	3.78341e-15	1	NAMPT
2.22978e-15	0.639372	0.276	0.175	4.37326e-11	1	UBLCP1
6.60504e-16	0.638847	0.322	0.215	1.29545e-11	1	SVBP
2.71859e-13	0.637652	0.278	0.186	5.33196e-09	1	TMEM65
1.74289e-16	0.636869	0.327	0.218	3.41833e-12	1	TRIM16
7.64288e-15	0.636244	0.281	0.182	1.499e-10	1	CHPF
1.64676e-17	0.636038	0.412	0.294	3.2298e-13	1	AC093323.1
3.4559e-33	0.634464	0.575	0.398	6.77805e-29	1	NFE2L2
1.65603e-26	0.634116	0.513	0.361	3.24797e-22	1	CEBPG
9.1537e-15	0.633509	0.305	0.204	1.79532e-10	1	NBL1
8.30317e-26	0.633485	0.491	0.335	1.6285e-21	1	COTL1
2.9618e-22	0.63255	0.406	0.264	5.80897e-18	1	GNPTG
8.25283e-91	0.632428	0.86	0.669	1.61863e-86	1	SOX4
2.83397e-74	0.632386	0.804	0.599	5.55827e-70	1	TMEM59
3.7061e-13	0.632339	0.298	0.206	7.26877e-09	1	KLHL12
1.20584e-18	0.630829	0.36	0.238	2.36502e-14	1	BORCS7
1.94271e-33	0.630648	0.569	0.385	3.81023e-29	1	TXNDC5
1.97605e-11	0.629929	0.251	0.17	3.87562e-07	1	IKZF2
4.24451e-15	0.629443	0.284	0.183	8.32476e-11	1	LHFPL2
4.44374e-37	0.6293	0.67	0.502	8.71552e-33	1	PMEPA1
7.777e-13	0.629161	0.25	0.163	1.5253e-08	1	TACC2
4.51541e-48	0.629018	0.701	0.503	8.85607e-44	1	POLR1D
9.31454e-20	0.628413	0.378	0.25	1.82686e-15	1	PCMTD1
2.01165e-19	0.627731	0.396	0.268	3.94545e-15	1	ENOX2
1.80231e-47	0.62635	0.7	0.523	3.53488e-43	1	SPTSSA
2.98953e-16	0.626307	0.31	0.203	5.86337e-12	1	MBD6
3.07865e-12	0.626247	0.256	0.172	6.03815e-08	1	ZFP64
3.43848e-35	0.625988	0.592	0.401	6.7439e-31	1	CCNY
7.03617e-38	0.625488	0.619	0.438	1.38e-33	1	GRINA
1.0761e-18	0.624093	0.394	0.271	2.11056e-14	1	AMOTL2
5.62407e-51	0.624063	0.71	0.509	1.10305e-46	1	EIF2S3
1.57618e-13	0.623194	0.269	0.177	3.09135e-09	1	MYO5B
3.50239e-27	0.622732	0.498	0.34	6.86923e-23	1	MAP2K2
6.37049e-19	0.621861	0.394	0.268	1.24944e-14	1	TNIP2
5.83178e-38	0.620801	0.622	0.447	1.14379e-33	1	TMEM245
2.18864e-20	0.620416	0.377	0.247	4.29257e-16	1	RPS27A
1.12705e-17	0.617928	0.358	0.238	2.21048e-13	1	SYNJ2
7.45251e-67	0.614442	0.783	0.575	1.46166e-62	1	PTPRF
2.166e-11	0.614255	0.251	0.169	4.24818e-07	1	NUP98
1.00549e-18	0.614055	0.359	0.236	1.97207e-14	1	PIGC
3.77494e-17	0.614027	0.376	0.26	7.40378e-13	1	GLB1
8.57425e-19	0.613687	0.399	0.275	1.68167e-14	1	STAP2
6.71544e-20	0.612945	0.387	0.256	1.3171e-15	1	HS2ST1
8.0074e-25	0.610915	0.469	0.312	1.57049e-20	1	WBP4
1.56938e-12	0.610908	0.309	0.219	3.07803e-08	1	DPY19L1
4.46903e-31	0.61027	0.558	0.379	8.76512e-27	1	CAB39
7.96524e-14	0.61024	0.297	0.2	1.56222e-09	1	BIRC2
1.0228e-20	0.609655	0.414	0.277	2.00602e-16	1	MED28
6.47733e-48	0.609337	0.733	0.524	1.2704e-43	1	C19orf33
2.56654e-09	0.608012	0.256	0.185	5.03375e-05	1	PON2
3.79546e-13	0.607852	0.284	0.191	7.44403e-09	1	ZNF7
1.54264e-20	0.607781	0.433	0.296	3.02559e-16	1	R3HDM2
1.61613e-22	0.606168	0.471	0.327	3.16973e-18	1	ATP6V1D
1.26921e-21	0.605725	0.412	0.272	2.48931e-17	1	TMEM159
6.14637e-13	0.605454	0.29	0.197	1.20549e-08	1	ZC3H6
1.29262e-15	0.605217	0.336	0.231	2.53521e-11	1	SNX8
5.18962e-36	0.604689	0.626	0.412	1.01784e-31	1	ARHGAP5
3.12662e-26	0.603411	0.514	0.357	6.13224e-22	1	SYF2
5.07215e-28	0.603051	0.544	0.38	9.948e-24	1	RPS28
9.24017e-13	0.602984	0.315	0.221	1.81228e-08	1	B4GALT4
1.68235e-25	0.60293	0.494	0.338	3.2996e-21	1	YIPF4
6.62525e-48	0.602921	0.726	0.534	1.29941e-43	1	OCIAD2
8.47234e-18	0.602889	0.358	0.238	1.66168e-13	1	CHMP4C
1.90204e-14	0.602668	0.309	0.208	3.73046e-10	1	ZNF581
2.24302e-13	0.60073	0.295	0.201	4.39923e-09	1	ADGRA3
5.70615e-27	0.599861	0.497	0.33	1.11915e-22	1	LAMP1
2.08966e-12	0.599691	0.283	0.194	4.09846e-08	1	JMJD4
2.10957e-28	0.598606	0.548	0.383	4.13751e-24	1	PLXNB2
7.099e-12	0.59566	0.287	0.199	1.39233e-07	1	ESRRA
5.5943e-11	0.595195	0.253	0.172	1.09721e-06	1	RAB24
2.9978e-20	0.594908	0.42	0.284	5.87958e-16	1	CMIP
3.89199e-10	0.594432	0.268	0.19	7.63336e-06	1	ARL8A
9.53995e-19	0.593528	0.411	0.285	1.87107e-14	1	TNIP1
5.26256e-13	0.593477	0.326	0.232	1.03215e-08	1	COPRS
2.73007e-48	0.592609	0.752	0.55	5.35448e-44	1	BTG1
2.26051e-21	0.592292	0.438	0.298	4.43354e-17	1	CHMP1B
2.71545e-29	0.592206	0.563	0.397	5.32581e-25	1	CSNK1D
1.59762e-10	0.592153	0.252	0.172	3.1334e-06	1	SHH
2.6734e-18	0.591682	0.392	0.265	5.24334e-14	1	PDLIM5
1.48992e-29	0.591325	0.563	0.399	2.92218e-25	1	WDR45B
3.90052e-11	0.591306	0.271	0.189	7.6501e-07	1	WDSUB1
4.56291e-13	0.590991	0.257	0.167	8.94924e-09	1	RIOK1
6.22439e-15	0.590946	0.294	0.193	1.22079e-10	1	AGBL5
1.46668e-19	0.589643	0.397	0.266	2.8766e-15	1	ZNF330
2.5881e-13	0.589033	0.315	0.22	5.07603e-09	1	ZMYM5
5.27767e-33	0.588887	0.634	0.451	1.03511e-28	1	RYBP
7.11868e-16	0.58876	0.314	0.205	1.39619e-11	1	FAM114A1
2.39014e-43	0.588496	0.698	0.502	4.68779e-39	1	DAAM1
8.19267e-10	0.587165	0.251	0.178	1.60683e-05	1	SIX1
6.11595e-15	0.58602	0.342	0.237	1.19952e-10	1	ZCCHC14
1.96331e-20	0.586012	0.425	0.289	3.85064e-16	1	ARL5A
2.73825e-31	0.585866	0.604	0.44	5.37053e-27	1	XPOT
1.73223e-11	0.585851	0.258	0.175	3.39743e-07	1	GNPDA1
1.24938e-15	0.585277	0.347	0.238	2.45042e-11	1	MT-TL1
3.2256e-13	0.585212	0.287	0.193	6.32638e-09	1	TGFBR1
6.02906e-28	0.585192	0.552	0.39	1.18248e-23	1	NIBAN2
5.87214e-21	0.585146	0.418	0.278	1.1517e-16	1	AL135905.2
2.51628e-13	0.584215	0.294	0.199	4.93518e-09	1	AREL1
2.57091e-16	0.583751	0.396	0.282	5.04232e-12	1	SLC7A1
6.70415e-17	0.58322	0.381	0.262	1.31488e-12	1	C9orf16
2.54023e-18	0.583094	0.363	0.239	4.98215e-14	1	GOLGA7
1.76765e-18	0.582552	0.397	0.271	3.46688e-14	1	ORAI2
1.89645e-23	0.582136	0.472	0.32	3.71952e-19	1	PCGF3
1.04333e-22	0.58048	0.473	0.325	2.04628e-18	1	PDCD4
3.46865e-12	0.579125	0.296	0.206	6.80306e-08	1	PHC2
1.45566e-61	0.578748	0.782	0.589	2.85499e-57	1	CHMP2B
9.55761e-12	0.578401	0.28	0.193	1.87453e-07	1	ZNF268
4.06102e-25	0.57833	0.514	0.356	7.96488e-21	1	BOD1L1
4.04385e-16	0.577761	0.344	0.232	7.93121e-12	1	MITD1
5.65241e-14	0.577248	0.348	0.246	1.10861e-09	1	GOLT1B
1.71241e-16	0.577098	0.394	0.282	3.35855e-12	1	SLC35C2
5.44744e-24	0.57681	0.5	0.348	1.06841e-19	1	ULK1
1.2547e-35	0.57634	0.657	0.473	2.46085e-31	1	ZCRB1
3.58954e-10	0.575408	0.259	0.18	7.04016e-06	1	SMYD2
9.20581e-13	0.575407	0.266	0.175	1.80554e-08	1	UBAP1
2.11934e-18	0.574812	0.418	0.291	4.15666e-14	1	RGS10
1.56845e-13	0.574668	0.314	0.217	3.0762e-09	1	CELSR1
2.24271e-59	0.573809	0.802	0.609	4.39862e-55	1	ZMYND8
9.27356e-53	0.571925	0.764	0.583	1.81882e-48	1	CD59
1.5232e-28	0.571804	0.573	0.406	2.98745e-24	1	ABRACL
3.57979e-12	0.571547	0.263	0.175	7.02105e-08	1	HLA-B
9.25381e-20	0.571366	0.35	0.218	1.81495e-15	1	KDM3A
1.58894e-18	0.571216	0.363	0.237	3.11638e-14	1	EML4
4.25201e-16	0.569829	0.338	0.225	8.33946e-12	1	SMAD6
5.24984e-16	0.56948	0.349	0.234	1.02965e-11	1	PRKX
4.08118e-15	0.568363	0.362	0.253	8.00443e-11	1	UBXN6
8.63112e-13	0.567442	0.323	0.228	1.69282e-08	1	RAI1
1.46937e-23	0.566197	0.51	0.358	2.88188e-19	1	DUSP3
4.49679e-75	0.566144	0.819	0.636	8.81956e-71	1	CLTA
5.57719e-36	0.565939	0.668	0.491	1.09385e-31	1	GARS1
2.02155e-21	0.56577	0.46	0.319	3.96486e-17	1	WBP2
1.66046e-14	0.564997	0.314	0.209	3.25666e-10	1	TRIP4
9.30774e-26	0.564988	0.534	0.372	1.82553e-21	1	IGBP1
1.9839e-19	0.563938	0.402	0.269	3.89103e-15	1	PPP2R3C
9.14567e-33	0.56358	0.616	0.411	1.79374e-28	1	ALCAM
3.9265e-23	0.562575	0.509	0.361	7.70104e-19	1	WSB2
2.98686e-14	0.562494	0.344	0.24	5.85814e-10	1	RIOX2
1.5389e-40	0.562206	0.703	0.516	3.01824e-36	1	NPTN
1.37696e-14	0.56151	0.311	0.209	2.70062e-10	1	DENND4C
5.6646e-12	0.561373	0.305	0.215	1.111e-07	1	POFUT2
2.5798e-16	0.560759	0.359	0.242	5.05976e-12	1	NRP1
3.70449e-13	0.560398	0.271	0.178	7.26562e-09	1	ZNF140
1.69207e-24	0.560347	0.537	0.384	3.31866e-20	1	PARD3
1.44284e-12	0.558428	0.308	0.214	2.82984e-08	1	PIP4P1
1.9855e-82	0.558355	0.827	0.655	3.89416e-78	1	MCL1
3.75614e-28	0.557362	0.579	0.411	7.36691e-24	1	WIPI2
1.46804e-21	0.556018	0.492	0.349	2.87927e-17	1	SEL1L
1.04932e-13	0.555844	0.356	0.255	2.05804e-09	1	RNF149
6.34893e-16	0.554792	0.362	0.248	1.24522e-11	1	FBXO34
1.08986e-22	0.554601	0.502	0.35	2.13754e-18	1	CIR1
6.34623e-90	0.554111	0.882	0.7	1.24469e-85	1	SQSTM1
3.17626e-56	0.553663	0.823	0.636	6.2296e-52	1	DSP
1.04114e-19	0.553144	0.423	0.287	2.04198e-15	1	STX3
2.33912e-23	0.552587	0.513	0.355	4.58771e-19	1	SMAP1
7.98012e-15	0.552478	0.326	0.22	1.56514e-10	1	TTC17
1.55816e-15	0.552192	0.396	0.284	3.05602e-11	1	CRKL
1.98763e-129	0.552185	0.903	0.749	3.89834e-125	1	CCNI
8.10797e-30	0.55212	0.611	0.448	1.59022e-25	1	GOLPH3
2.611e-40	0.550701	0.707	0.548	5.12095e-36	1	MTHFD2
5.98285e-13	0.550663	0.321	0.224	1.17342e-08	1	USP6NL
9.76619e-19	0.550457	0.452	0.321	1.91544e-14	1	CARM1
7.86824e-52	0.550382	0.775	0.585	1.5432e-47	1	ZKSCAN1
3.59445e-09	0.550132	0.268	0.194	7.04979e-05	1	ARHGAP21
1.26689e-32	0.54995	0.647	0.457	2.48475e-28	1	KMT2E
5.51261e-18	0.549003	0.444	0.318	1.08119e-13	1	TM2D3
1.36822e-10	0.547764	0.263	0.182	2.68348e-06	1	MRPS31
1.52123e-22	0.54761	0.513	0.361	2.98359e-18	1	PIGT
3.70351e-16	0.546971	0.334	0.219	7.2637e-12	1	CBLL1
6.98737e-19	0.546651	0.478	0.347	1.37043e-14	1	SOS1
1.56103e-12	0.546628	0.318	0.222	3.06166e-08	1	GCLC
4.73532e-22	0.5466	0.487	0.335	9.28739e-18	1	FAM210B
1.11648e-14	0.546501	0.368	0.26	2.18975e-10	1	BCAR1
3.55764e-13	0.546428	0.34	0.24	6.97759e-09	1	TSC22D4
1.01634e-11	0.546414	0.265	0.179	1.99334e-07	1	PKD1
1.00278e-23	0.54616	0.533	0.383	1.96675e-19	1	UBE2H
2.2836e-24	0.545727	0.575	0.417	4.47883e-20	1	BAMBI
2.38571e-11	0.545685	0.35	0.262	4.6791e-07	1	PYCARD
2.6802e-13	0.545331	0.316	0.218	5.25669e-09	1	PRKAA1
1.20087e-21	0.545324	0.462	0.314	2.35527e-17	1	KIF3B
1.35089e-13	0.545292	0.353	0.252	2.6495e-09	1	TSEN15
2.89936e-24	0.544014	0.531	0.374	5.68652e-20	1	BFAR
8.88974e-20	0.543877	0.475	0.343	1.74355e-15	1	KLHDC2
6.3983e-42	0.543789	0.735	0.553	1.2549e-37	1	RBIS
2.53591e-15	0.543571	0.379	0.265	4.97369e-11	1	LURAP1L
2.01124e-32	0.543389	0.648	0.463	3.94465e-28	1	EIF3L
9.38396e-26	0.542127	0.569	0.409	1.84048e-21	1	ESF1
6.26033e-15	0.540958	0.378	0.268	1.22784e-10	1	TMEM184A
1.01061e-12	0.540666	0.346	0.248	1.9821e-08	1	ST3GAL4
5.88227e-19	0.540622	0.461	0.332	1.15369e-14	1	WASF2
6.28492e-32	0.540528	0.654	0.488	1.23266e-27	1	EIF2S2
4.14883e-10	0.540244	0.255	0.177	8.1371e-06	1	PCSK1N
2.67317e-11	0.540014	0.311	0.224	5.24288e-07	1	WIPI1
8.40386e-10	0.539969	0.254	0.178	1.64825e-05	1	PIGP
8.72619e-27	0.539948	0.588	0.422	1.71147e-22	1	TXNRD1
5.70883e-17	0.539127	0.399	0.274	1.11967e-12	1	GTF2F2
4.98243e-11	0.538966	0.321	0.234	9.77205e-07	1	IRX2
2.5807e-14	0.538332	0.337	0.229	5.06153e-10	1	GPATCH2L
6.31253e-23	0.537458	0.541	0.386	1.23808e-18	1	MED10
6.60076e-25	0.537035	0.569	0.409	1.29461e-20	1	RAB25
4.87777e-12	0.535974	0.296	0.205	9.56677e-08	1	NECAP2
1.1415e-15	0.53576	0.416	0.298	2.23883e-11	1	EIF4EBP1
3.53487e-09	0.5357	0.255	0.18	6.93294e-05	1	BACE2
1.70025e-14	0.535251	0.366	0.256	3.33471e-10	1	HINT3
4.51431e-19	0.535168	0.467	0.333	8.85391e-15	1	UXS1
2.04929e-29	0.535132	0.632	0.469	4.01928e-25	1	NFIB
5.30299e-16	0.533899	0.412	0.298	1.04008e-11	1	UBE2W
2.36393e-16	0.533876	0.418	0.302	4.63637e-12	1	XPA
1.53249e-25	0.532524	0.572	0.407	3.00566e-21	1	ESYT2
6.44286e-14	0.532429	0.361	0.254	1.26364e-09	1	DNASE1
5.70757e-26	0.531957	0.573	0.411	1.11943e-21	1	PTPN12
9.75873e-09	0.531493	0.276	0.205	0.000191398	1	CCDC92
9.28797e-50	0.531006	0.765	0.591	1.82165e-45	1	LAMP2
1.00849e-09	0.53062	0.253	0.176	1.97795e-05	1	SLC25A26
3.69649e-11	0.530504	0.314	0.226	7.24993e-07	1	BORCS8
3.19274e-18	0.53049	0.423	0.293	6.26192e-14	1	SGPL1
8.22983e-18	0.52968	0.419	0.289	1.61412e-13	1	ZNF281
2.44552e-36	0.528101	0.708	0.513	4.7964e-32	1	KTN1
1.90251e-24	0.527993	0.561	0.405	3.73139e-20	1	NCKAP1
2.68266e-33	0.527296	0.663	0.475	5.2615e-29	1	XIAP
4.28067e-09	0.527157	0.259	0.185	8.39568e-05	1	BCL10
1.5408e-19	0.527081	0.45	0.308	3.02197e-15	1	PLXNA1
1.4791e-11	0.527079	0.306	0.217	2.90096e-07	1	RBFOX2
3.2221e-11	0.526814	0.295	0.207	6.3195e-07	1	MAN2B2
2.37229e-19	0.526534	0.47	0.333	4.65277e-15	1	AFTPH
2.46889e-29	0.526086	0.641	0.462	4.84223e-25	1	PIGY
4.79084e-14	0.525921	0.339	0.234	9.39628e-10	1	SP100
1.03247e-14	0.52584	0.381	0.271	2.02499e-10	1	BSDC1
5.55298e-09	0.524918	0.254	0.182	0.000108911	1	ZBTB25
3.19612e-15	0.524656	0.393	0.278	6.26855e-11	1	HERC1
2.42612e-13	0.522477	0.339	0.237	4.75835e-09	1	RABAC1
3.1253e-23	0.522084	0.55	0.393	6.12964e-19	1	ARL6IP5
2.65652e-20	0.521853	0.504	0.364	5.21024e-16	1	TSG101
1.27845e-10	0.521466	0.284	0.2	2.50743e-06	1	NMI
3.52552e-32	0.521253	0.669	0.515	6.9146e-28	1	ATP2B1
4.80328e-18	0.521074	0.469	0.338	9.42066e-14	1	MPLKIP
5.7997e-26	0.520958	0.588	0.424	1.1375e-21	1	CLIC4
2.00315e-24	0.520654	0.571	0.419	3.92877e-20	1	ST13
3.71737e-10	0.519876	0.305	0.223	7.29088e-06	1	PRKRA
5.24798e-23	0.519792	0.542	0.389	1.02929e-18	1	NKAP
2.13965e-56	0.519759	0.822	0.636	4.19649e-52	1	EIF4A2
3.15613e-32	0.519673	0.67	0.496	6.19011e-28	1	SPG21
1.04638e-28	0.519672	0.619	0.434	2.05226e-24	1	ARIH1
1.14634e-09	0.519407	0.268	0.191	2.24831e-05	1	NPC1
7.02651e-12	0.518223	0.334	0.24	1.37811e-07	1	GALNT3
2.69754e-11	0.518042	0.285	0.198	5.29068e-07	1	XYLT2
8.24143e-14	0.517981	0.389	0.283	1.61639e-09	1	ZNF622
3.49284e-10	0.517972	0.262	0.183	6.8505e-06	1	KLHL9
2.07947e-19	0.517887	0.5	0.369	4.07847e-15	1	MICU2
1.80352e-17	0.517389	0.432	0.304	3.53724e-13	1	NOA1
3.17832e-09	0.517083	0.285	0.208	6.23365e-05	1	NFKBIB
1.42552e-11	0.51693	0.33	0.239	2.79587e-07	1	EDEM3
2.03948e-14	0.516879	0.437	0.326	4.00003e-10	1	PHF10
1.27523e-10	0.516796	0.295	0.211	2.50111e-06	1	ZXDC
8.33054e-12	0.516299	0.327	0.234	1.63387e-07	1	CYB5R1
2.15208e-13	0.516286	0.383	0.28	4.22088e-09	1	PNMA1
9.57003e-12	0.515755	0.28	0.19	1.87697e-07	1	PPP1R21
9.22239e-15	0.514581	0.378	0.265	1.80879e-10	1	OAT
1.04698e-09	0.514144	0.257	0.181	2.05344e-05	1	WWTR1
1.24551e-19	0.513867	0.505	0.368	2.44283e-15	1	ITPRID2
2.28955e-13	0.513633	0.317	0.218	4.49049e-09	1	NCOA6
1.19847e-10	0.513488	0.335	0.246	2.35056e-06	1	PLAAT3
1.25103e-12	0.512637	0.304	0.208	2.45365e-08	1	SFT2D3
4.14915e-08	0.512194	0.253	0.186	0.000813773	1	THRB
1.19116e-13	0.511983	0.393	0.288	2.33623e-09	1	SUCLG2
9.09511e-18	0.511932	0.459	0.328	1.78382e-13	1	GYG1
6.78801e-12	0.511739	0.302	0.21	1.33133e-07	1	PHYH
1.80801e-20	0.511544	0.518	0.373	3.54605e-16	1	HLA-E
2.03523e-29	0.511416	0.658	0.483	3.99169e-25	1	TAF13
1.53629e-10	0.51117	0.285	0.2	3.01312e-06	1	PPCDC
5.17213e-28	0.511101	0.629	0.478	1.01441e-23	1	AARS1
4.62159e-15	0.510558	0.393	0.277	9.06433e-11	1	TCFL5
1.9718e-24	0.510222	0.593	0.438	3.8673e-20	1	ZFAND5
1.25495e-17	0.509598	0.43	0.3	2.46132e-13	1	USP3
4.20187e-12	0.509452	0.343	0.248	8.24113e-08	1	GOLPH3L
4.02974e-50	0.509002	0.782	0.61	7.90353e-46	1	LAPTM4A
1.04781e-30	0.508453	0.664	0.505	2.05507e-26	1	CD164
2.57389e-15	0.507495	0.348	0.234	5.04817e-11	1	ZFAND2B
4.58972e-17	0.507239	0.41	0.281	9.00181e-13	1	CCDC174
1.59583e-23	0.506747	0.582	0.435	3.12991e-19	1	TLE1
1.20895e-19	0.506725	0.532	0.398	2.37112e-15	1	RBM38
9.64168e-11	0.50633	0.276	0.192	1.89102e-06	1	ZNRF2
9.38572e-15	0.505737	0.387	0.275	1.84082e-10	1	CSNK1E
3.71022e-27	0.505211	0.639	0.49	7.27685e-23	1	CIB1
4.15762e-13	0.505051	0.305	0.207	8.15434e-09	1	DCTD
4.46897e-10	0.50463	0.28	0.199	8.76499e-06	1	METTL21A
3.58746e-13	0.504587	0.374	0.271	7.03609e-09	1	GXYLT1
1.8404e-13	0.503973	0.395	0.29	3.60958e-09	1	HOMER3
3.28655e-34	0.503721	0.695	0.54	6.44591e-30	1	CPT1A
1.345e-08	0.5034	0.255	0.185	0.000263794	1	NANP
2.58685e-47	0.503275	0.799	0.608	5.07359e-43	1	ATF4
3.87816e-12	0.503139	0.333	0.237	7.60623e-08	1	RFK
2.05693e-19	0.502728	0.509	0.37	4.03426e-15	1	ARGLU1
2.67795e-09	0.50186	0.262	0.187	5.25227e-05	1	CYB561D1
1.14432e-15	0.501579	0.41	0.289	2.24435e-11	1	DIPK2A
4.37962e-20	0.501379	0.503	0.359	8.58974e-16	1	IL13RA1
1.16236e-25	0.500338	0.613	0.446	2.27974e-21	1	MTIF3
2.41655e-13	0.500197	0.346	0.24	4.73959e-09	1	KDM4A
7.42012e-18	0.499803	0.453	0.321	1.45531e-13	1	POLR3C
1.10329e-26	0.498383	0.619	0.464	2.16389e-22	1	SERINC3
3.45838e-13	0.498237	0.384	0.279	6.78292e-09	1	MRPS30
7.07941e-23	0.498073	0.561	0.403	1.38848e-18	1	ATP6V1C1
1.18472e-11	0.497603	0.299	0.208	2.32359e-07	1	BCL2L2
2.3174e-17	0.497104	0.486	0.355	4.54512e-13	1	ZNF395
2.86857e-11	0.496721	0.329	0.237	5.62613e-07	1	DCAF12
1.54965e-22	0.49649	0.581	0.432	3.03933e-18	1	METTL5
4.76126e-16	0.495838	0.409	0.285	9.33825e-12	1	PSEN1
3.29615e-18	0.495442	0.484	0.35	6.46474e-14	1	TAOK3
1.01701e-10	0.494597	0.304	0.217	1.99466e-06	1	GPRC5C
5.04482e-55	0.494403	0.847	0.664	9.8944e-51	1	B2M
5.49058e-15	0.493238	0.414	0.3	1.07687e-10	1	HSDL1
2.13905e-28	0.492644	0.651	0.486	4.19533e-24	1	ZFAND6
2.09887e-24	0.49249	0.61	0.455	4.11651e-20	1	ZDHHC7
1.45398e-10	0.49198	0.327	0.24	2.85169e-06	1	POLR1F
6.51874e-13	0.491769	0.376	0.274	1.27852e-08	1	PNPLA8
8.39297e-11	0.490389	0.387	0.299	1.64611e-06	1	H2BC8
5.01217e-47	0.489739	0.789	0.614	9.83036e-43	1	ERP29
2.83543e-12	0.489517	0.317	0.22	5.56113e-08	1	NEO1
3.67824e-11	0.48897	0.33	0.24	7.21413e-07	1	MAP4K5
2.06301e-15	0.487363	0.424	0.306	4.04618e-11	1	PTGFRN
7.57588e-13	0.487222	0.354	0.254	1.48586e-08	1	TSC1
6.72188e-20	0.486979	0.532	0.391	1.31836e-15	1	ATP1B3
3.38289e-14	0.484663	0.376	0.267	6.63485e-10	1	LTA4H
1.51722e-17	0.484016	0.494	0.366	2.97573e-13	1	RETREG2
1.30254e-09	0.483813	0.261	0.183	2.55468e-05	1	GATAD2B
1.35129e-11	0.483725	0.355	0.259	2.65029e-07	1	PGLS
4.9121e-22	0.483173	0.579	0.426	9.6341e-18	1	RPL39
2.47728e-12	0.482768	0.322	0.227	4.85869e-08	1	FNIP1
2.83112e-15	0.482086	0.404	0.285	5.55268e-11	1	ZBTB1
5.56894e-12	0.480747	0.311	0.215	1.09224e-07	1	YEATS2
1.35986e-13	0.480395	0.379	0.271	2.66709e-09	1	VPS51
4.2324e-09	0.479686	0.26	0.185	8.301e-05	1	ENDOV
6.69943e-14	0.479681	0.362	0.252	1.31396e-09	1	UVRAG
3.17771e-09	0.479593	0.256	0.182	6.23245e-05	1	MBD1
6.60016e-17	0.479575	0.412	0.281	1.29449e-12	1	AKIRIN1
1.4577e-13	0.479293	0.373	0.263	2.85899e-09	1	RPIA
6.95889e-15	0.479082	0.424	0.308	1.36485e-10	1	NUDT14
3.60635e-13	0.47903	0.422	0.311	7.07314e-09	1	TMEM165
3.53432e-11	0.478883	0.306	0.216	6.93186e-07	1	MLLT6
6.01771e-13	0.478652	0.388	0.284	1.18025e-08	1	IMPACT
1.13618e-13	0.478561	0.393	0.283	2.22839e-09	1	UBE2E3
9.94863e-15	0.478558	0.407	0.291	1.95123e-10	1	ANXA11
1.11582e-11	0.47828	0.332	0.237	2.18845e-07	1	KLF9
9.2217e-14	0.478134	0.389	0.279	1.80865e-09	1	ZNF766
9.71637e-15	0.477751	0.44	0.327	1.90567e-10	1	ATP2C1
1.11427e-09	0.477649	0.282	0.202	2.18542e-05	1	GLS
7.88894e-11	0.477106	0.333	0.242	1.54726e-06	1	TJP2
6.28281e-10	0.476959	0.262	0.182	1.23225e-05	1	DRAM2
2.6105e-18	0.476361	0.509	0.37	5.11998e-14	1	WDR26
4.03948e-16	0.475823	0.469	0.344	7.92264e-12	1	MTX2
1.80881e-44	0.475464	0.782	0.619	3.54762e-40	1	SLC44A1
4.21123e-12	0.474602	0.334	0.236	8.25949e-08	1	APBB2
2.41883e-19	0.474284	0.52	0.378	4.74404e-15	1	BTBD7
1.44619e-22	0.474224	0.603	0.443	2.83641e-18	1	NUCB2
6.3135e-30	0.473876	0.727	0.581	1.23827e-25	1	MT2A
1.79439e-10	0.473482	0.287	0.202	3.51933e-06	1	SMIM19
7.48165e-07	0.473384	0.256	0.196	0.0146738	1	TAF5L
1.02815e-09	0.472307	0.292	0.212	2.01651e-05	1	RHBDD2
3.44385e-11	0.472306	0.297	0.207	6.75442e-07	1	RESF1
3.05655e-11	0.472199	0.326	0.233	5.99481e-07	1	DAPK3
6.20547e-17	0.471931	0.504	0.376	1.21708e-12	1	YARS1
5.11154e-10	0.471349	0.294	0.21	1.00253e-05	1	MLF1
5.20088e-10	0.471306	0.251	0.172	1.02005e-05	1	AP2A2
9.93386e-16	0.471275	0.453	0.327	1.94833e-11	1	FLNB
1.52066e-16	0.471199	0.476	0.348	2.98246e-12	1	MIDN
1.19755e-15	0.470277	0.423	0.298	2.34875e-11	1	REL
1.07573e-07	0.469874	0.252	0.185	0.00210983	1	SLC35A2
2.20721e-30	0.469605	0.695	0.527	4.329e-26	1	CALU
1.62751e-17	0.468869	0.526	0.399	3.19203e-13	1	TAX1BP3
1.59609e-14	0.468869	0.419	0.303	3.13041e-10	1	MEX3D
1.61953e-07	0.468733	0.263	0.196	0.00317638	1	RARG
2.54688e-10	0.468543	0.277	0.195	4.99519e-06	1	STX7
1.44965e-09	0.46822	0.263	0.185	2.8432e-05	1	TFE3
1.95005e-17	0.467132	0.495	0.359	3.82464e-13	1	RPL22L1
5.10485e-09	0.465396	0.265	0.189	0.000100121	1	ABL2
2.68603e-11	0.465298	0.33	0.237	5.26812e-07	1	DIP2A
1.71317e-13	0.465242	0.374	0.263	3.36004e-09	1	SH3GLB1
1.19425e-08	0.465221	0.267	0.195	0.000234229	1	ERCC1
4.92359e-09	0.465041	0.315	0.237	9.65664e-05	1	SLC11A2
4.14496e-26	0.464848	0.651	0.489	8.1295e-22	1	NPEPPS
3.39634e-09	0.464786	0.288	0.211	6.66124e-05	1	NGLY1
1.50065e-12	0.46475	0.343	0.241	2.94323e-08	1	ATXN1L
1.21196e-08	0.464216	0.257	0.185	0.000237701	1	SMAD4
7.82462e-11	0.464089	0.272	0.186	1.53464e-06	1	HOOK3
2.01549e-11	0.463961	0.34	0.245	3.95299e-07	1	EXOC4
2.79008e-22	0.463317	0.617	0.468	5.47218e-18	1	SIAH2
8.05549e-25	0.462888	0.636	0.475	1.57992e-20	1	ATP6AP2
2.82954e-119	0.462832	0.934	0.804	5.54957e-115	1	RPL13A
2.4281e-22	0.462603	0.622	0.471	4.76223e-18	1	TOMM20
4.02835e-08	0.462131	0.289	0.216	0.00079008	1	IFITM1
1.77399e-11	0.461746	0.365	0.265	3.47932e-07	1	MTF2
2.21471e-10	0.461647	0.33	0.243	4.3437e-06	1	WDFY1
2.34805e-20	0.461341	0.554	0.405	4.60523e-16	1	GPBP1L1
2.18007e-07	0.461083	0.262	0.197	0.00427577	1	BTBD2
9.36194e-13	0.46086	0.394	0.289	1.83616e-08	1	PTPN2
2.63258e-15	0.460847	0.481	0.361	5.16329e-11	1	CREG1
4.15815e-11	0.460194	0.398	0.303	8.15539e-07	1	CFAP298
9.64082e-20	0.460085	0.572	0.43	1.89085e-15	1	PPP1R15B
2.24679e-15	0.460011	0.42	0.294	4.40664e-11	1	ODR4
3.80947e-20	0.459186	0.581	0.435	7.47152e-16	1	CKAP4
3.59732e-11	0.458903	0.319	0.228	7.05541e-07	1	CAMK2G
7.4128e-12	0.458774	0.362	0.263	1.45387e-07	1	BCL2L11
5.55514e-08	0.458093	0.273	0.203	0.00108953	1	RNF41
5.36725e-09	0.457487	0.269	0.193	0.000105268	1	PITPNC1
1.78337e-11	0.457298	0.36	0.265	3.49773e-07	1	SMAD2
1.09623e-10	0.45674	0.354	0.262	2.15003e-06	1	NIN
4.65801e-20	0.456351	0.569	0.412	9.13575e-16	1	GATAD1
2.61595e-11	0.456214	0.313	0.221	5.13066e-07	1	ZBTB33
1.56228e-19	0.455846	0.547	0.402	3.0641e-15	1	EFR3A
1.67593e-22	0.455779	0.618	0.46	3.287e-18	1	ENAH
7.91762e-19	0.455168	0.552	0.413	1.55288e-14	1	DNASE2
8.32541e-11	0.454788	0.362	0.269	1.63286e-06	1	SEC11C
3.60695e-35	0.454673	0.737	0.582	7.0743e-31	1	CHURC1
1.59939e-16	0.453814	0.495	0.359	3.13688e-12	1	WSB1
3.47039e-09	0.453583	0.301	0.222	6.80647e-05	1	DMXL2
5.16516e-12	0.453175	0.331	0.232	1.01304e-07	1	BCL2L13
1.67304e-18	0.453085	0.571	0.441	3.28133e-14	1	ATP9A
1.05831e-11	0.452743	0.4	0.302	2.07566e-07	1	TMEM259
1.05589e-13	0.452531	0.387	0.275	2.07091e-09	1	ZNF687
2.32087e-19	0.451188	0.58	0.446	4.55191e-15	1	MARS1
1.86089e-07	0.450743	0.285	0.217	0.00364977	1	NOTCH2
2.80233e-13	0.45064	0.448	0.338	5.4962e-09	1	GCN1
1.26895e-16	0.450624	0.488	0.359	2.48879e-12	1	ZMIZ1
6.58548e-14	0.450342	0.418	0.305	1.29161e-09	1	DCAF10
3.76504e-30	0.450249	0.733	0.557	7.38437e-26	1	SPATS2L
5.77035e-12	0.450221	0.387	0.287	1.13174e-07	1	MOAP1
9.10396e-12	0.45006	0.351	0.25	1.78556e-07	1	DRAM1
1.99891e-08	0.449945	0.265	0.191	0.000392047	1	SHROOM3
2.83724e-08	0.4499	0.292	0.219	0.000556468	1	RAB3GAP2
5.126e-19	0.449833	0.588	0.458	1.00536e-14	1	PLXND1
1.30816e-13	0.449705	0.458	0.344	2.5657e-09	1	H2BC21
7.52964e-24	0.449383	0.645	0.496	1.47679e-19	1	RNF115
9.46146e-11	0.449263	0.341	0.251	1.85568e-06	1	SNX12
3.03228e-14	0.447741	0.461	0.342	5.94721e-10	1	CCNC
5.44797e-10	0.446964	0.343	0.256	1.06851e-05	1	PTRHD1
1.61483e-12	0.446293	0.364	0.26	3.16717e-08	1	CRIPT
1.34142e-37	0.44621	0.769	0.62	2.63093e-33	1	UGCG
1.98728e-12	0.446131	0.381	0.277	3.89765e-08	1	RNF6
1.98086e-10	0.445937	0.321	0.232	3.88505e-06	1	TRAPPC6B
7.81516e-08	0.445745	0.254	0.185	0.00153279	1	ATG13
4.15029e-09	0.445209	0.328	0.248	8.13996e-05	1	NACC2
8.58432e-10	0.444683	0.316	0.231	1.68364e-05	1	SYT7
3.08958e-31	0.444479	0.733	0.575	6.0596e-27	1	PFN2
3.76309e-21	0.444439	0.621	0.469	7.38054e-17	1	TRAPPC6A
2.36128e-12	0.444423	0.414	0.31	4.63117e-08	1	TWF1
3.10343e-13	0.444109	0.423	0.311	6.08675e-09	1	AGAP1
1.36197e-19	0.444096	0.56	0.409	2.67123e-15	1	AVL9
3.91021e-09	0.443919	0.303	0.223	7.66909e-05	1	NKAPD1
2.63331e-20	0.442842	0.624	0.469	5.16471e-16	1	CHD2
1.9814e-09	0.442486	0.308	0.226	3.88611e-05	1	KHNYN
2.36564e-18	0.442472	0.571	0.431	4.63973e-14	1	SVIP
8.61056e-08	0.442327	0.284	0.213	0.00168879	1	B4GALT2
3.22634e-09	0.441943	0.312	0.232	6.32783e-05	1	RNFT1
3.87343e-08	0.441886	0.28	0.209	0.000759695	1	ACVR1B
9.20978e-08	0.441517	0.255	0.187	0.00180631	1	OSTM1
8.10162e-12	0.441153	0.322	0.225	1.58897e-07	1	CRLS1
8.1134e-14	0.441117	0.473	0.361	1.59128e-09	1	COMMD6
9.16928e-81	0.440814	0.903	0.757	1.79837e-76	1	RAC1
2.81197e-16	0.439434	0.443	0.306	5.51511e-12	1	SUZ12
1.9913e-19	0.439067	0.591	0.45	3.90553e-15	1	TFG
5.21892e-19	0.438551	0.54	0.385	1.02359e-14	1	SPCS3
5.86162e-10	0.438124	0.374	0.285	1.14964e-05	1	POC1B
3.29586e-11	0.438037	0.348	0.252	6.46417e-07	1	MYNN
1.27216e-07	0.43671	0.27	0.202	0.0024951	1	NSUN3
2.49548e-17	0.436661	0.519	0.386	4.89439e-13	1	CSNK2A1
6.5709e-15	0.436616	0.459	0.336	1.28875e-10	1	DCAF5
1.53945e-18	0.436522	0.569	0.427	3.01932e-14	1	PHF20L1
1.83705e-12	0.436351	0.37	0.265	3.60301e-08	1	SREBF2
2.3806e-09	0.436235	0.283	0.202	4.66906e-05	1	INTS6
3.95903e-11	0.435785	0.402	0.305	7.76485e-07	1	TMEM87A
2.82196e-17	0.435712	0.55	0.416	5.53471e-13	1	KCMF1
3.92281e-09	0.435357	0.305	0.225	7.69381e-05	1	NFKB1
9.46051e-08	0.434039	0.294	0.224	0.00185549	1	CAAP1
2.20464e-10	0.433497	0.312	0.223	4.32397e-06	1	RIT1
3.57713e-10	0.433174	0.317	0.228	7.01582e-06	1	METTL23
1.54468e-29	0.432091	0.729	0.574	3.02958e-25	1	COX7A2L
2.36572e-20	0.431921	0.612	0.463	4.63989e-16	1	GALNT1
3.00367e-10	0.43176	0.326	0.238	5.8911e-06	1	LARGE1
9.89424e-22	0.431568	0.671	0.534	1.94056e-17	1	SLC12A2
7.27724e-15	0.43117	0.481	0.354	1.42729e-10	1	PGRMC2
7.14562e-12	0.430846	0.418	0.316	1.40147e-07	1	PLA2G12A
2.23229e-22	0.430589	0.67	0.512	4.3782e-18	1	RBBP6
2.5671e-18	0.430421	0.591	0.457	5.03486e-14	1	BRD4
3.31603e-17	0.429958	0.532	0.389	6.50373e-13	1	PIAS1
1.20578e-33	0.429907	0.777	0.616	2.3649e-29	1	CST3
1.34784e-10	0.429488	0.349	0.256	2.64351e-06	1	YDJC
1.72822e-07	0.429146	0.264	0.197	0.00338956	1	SLC39A11
4.80458e-10	0.427938	0.292	0.206	9.42323e-06	1	NR1H2
1.29181e-13	0.427549	0.418	0.299	2.53363e-09	1	RAB5B
1.37382e-08	0.427524	0.295	0.219	0.000269448	1	PUDP
5.92139e-23	0.427353	0.659	0.494	1.16136e-18	1	NDUFB5
3.88203e-32	0.427208	0.755	0.596	7.61383e-28	1	ANKRD11
4.99735e-11	0.427123	0.37	0.274	9.80129e-07	1	CASK
3.23445e-08	0.42705	0.27	0.197	0.000634373	1	VPS13C
1.62331e-12	0.426525	0.404	0.294	3.1838e-08	1	MAP3K7
2.42527e-10	0.425943	0.305	0.217	4.75668e-06	1	MPP5
2.19755e-30	0.425189	0.745	0.589	4.31006e-26	1	FOXP1
3.75576e-11	0.424764	0.354	0.257	7.36618e-07	1	TSPAN14
1.5947e-12	0.424472	0.418	0.308	3.12768e-08	1	ESCO1
5.35445e-14	0.423794	0.457	0.339	1.05017e-09	1	ACTR10
9.08622e-09	0.423721	0.303	0.225	0.000178208	1	TMEM251
8.85989e-10	0.422198	0.255	0.175	1.73769e-05	1	FBXO28
3.40049e-15	0.421905	0.507	0.377	6.66938e-11	1	LMAN1
7.83079e-15	0.421675	0.462	0.336	1.53585e-10	1	TMEM263
2.68492e-09	0.421243	0.297	0.214	5.26593e-05	1	ATXN7L3
1.2272e-09	0.420699	0.295	0.212	2.40692e-05	1	SERPINB1
2.17159e-19	0.420527	0.64	0.503	4.25914e-15	1	BAZ1A
3.18134e-09	0.420406	0.325	0.244	6.23955e-05	1	ZNF91
8.95258e-15	0.420186	0.497	0.376	1.75587e-10	1	SETD7
1.90891e-08	0.419993	0.306	0.23	0.000374395	1	ZMIZ2
2.84387e-09	0.419965	0.292	0.21	5.57768e-05	1	ZBTB43
1.30748e-11	0.419136	0.371	0.27	2.56436e-07	1	RNF220
4.20341e-11	0.419078	0.392	0.293	8.24415e-07	1	TMEM41A
6.0606e-11	0.41873	0.398	0.3	1.18867e-06	1	ACTR1B
7.60641e-10	0.418212	0.347	0.258	1.49185e-05	1	USP36
4.76338e-08	0.41818	0.316	0.24	0.000934241	1	DSG2
7.68475e-115	0.418177	0.94	0.821	1.50721e-110	1	EIF3H
1.78365e-08	0.418035	0.296	0.219	0.000349827	1	MLYCD
1.22236e-17	0.417418	0.571	0.434	2.39742e-13	1	IST1
6.19172e-09	0.417297	0.354	0.271	0.000121438	1	ROBO1
1.29003e-07	0.417152	0.274	0.204	0.00253014	1	NCK1
1.29782e-10	0.416984	0.331	0.239	2.54542e-06	1	SCPEP1
7.40479e-12	0.416981	0.367	0.263	1.4523e-07	1	RXYLT1
3.61418e-07	0.416825	0.286	0.219	0.00708849	1	CDC34
1.33029e-07	0.416668	0.274	0.205	0.0026091	1	HEBP1
4.85668e-18	0.416665	0.578	0.438	9.52541e-14	1	TMEM30A
1.62072e-10	0.416451	0.388	0.295	3.17872e-06	1	ASB8
3.19831e-11	0.416016	0.374	0.273	6.27284e-07	1	GSN
9.83267e-19	0.415898	0.61	0.473	1.92848e-14	1	SSR2
9.41452e-12	0.415852	0.438	0.336	1.84647e-07	1	ASAH1
4.2965e-13	0.415718	0.464	0.351	8.42672e-09	1	DPP8
6.92727e-11	0.415665	0.407	0.309	1.35864e-06	1	TMEM60
1.49778e-13	0.415594	0.462	0.346	2.9376e-09	1	HOOK2
6.19249e-09	0.415541	0.319	0.238	0.000121453	1	SEC23A
2.07758e-16	0.415078	0.555	0.426	4.07476e-12	1	MARCHF6
8.62639e-16	0.414534	0.505	0.371	1.69189e-11	1	RLIM
8.26613e-13	0.414449	0.429	0.317	1.62124e-08	1	UROS
7.36378e-13	0.41424	0.445	0.329	1.44426e-08	1	RAB15
1.1168e-07	0.413605	0.25	0.182	0.00219038	1	LMBRD2
3.66728e-11	0.413357	0.411	0.311	7.19265e-07	1	ATP6V1H
1.09136e-16	0.413306	0.565	0.432	2.14049e-12	1	PPP1R37
6.0598e-06	0.412536	0.286	0.228	0.118851	1	AP1S3
8.43873e-08	0.412323	0.288	0.215	0.00165509	1	CAT
1.1895e-10	0.412196	0.414	0.318	2.33296e-06	1	GUSB
5.81769e-12	0.412034	0.456	0.35	1.14102e-07	1	TRAPPC3
4.25222e-10	0.411988	0.339	0.247	8.33988e-06	1	AC013394.1
7.25793e-18	0.411965	0.592	0.453	1.4235e-13	1	WASL
1.95881e-08	0.411852	0.299	0.222	0.000384182	1	OTUD5
4.10613e-09	0.411805	0.322	0.238	8.05336e-05	1	EPC2
4.48475e-11	0.41158	0.374	0.273	8.79595e-07	1	DNTTIP1
1.45704e-12	0.410897	0.369	0.263	2.8577e-08	1	GTF2H5
2.93804e-07	0.410705	0.276	0.21	0.00576238	1	ORC4
5.72569e-19	0.410685	0.609	0.46	1.12298e-14	1	SEC31A
7.67072e-12	0.41021	0.418	0.31	1.50446e-07	1	DSTYK
8.32803e-09	0.41016	0.299	0.22	0.000163338	1	BBS4
3.32377e-06	0.409781	0.254	0.195	0.0651891	1	SMURF1
3.7641e-08	0.409766	0.25	0.179	0.000738253	1	KLHL20
1.25672e-09	0.409429	0.338	0.249	2.46481e-05	1	SLC35F6
6.51939e-13	0.409259	0.478	0.37	1.27865e-08	1	CTSB
7.15626e-14	0.409076	0.48	0.361	1.40356e-09	1	GORASP2
2.99114e-13	0.408048	0.462	0.344	5.86652e-09	1	PUM1
1.41645e-10	0.407448	0.431	0.338	2.77808e-06	1	NRARP
4.1298e-07	0.40742	0.299	0.231	0.00809977	1	KLHL8
1.16889e-15	0.407289	0.542	0.41	2.29254e-11	1	UPF2
6.63107e-08	0.406747	0.272	0.2	0.00130055	1	PTPRJ
1.77741e-15	0.406086	0.506	0.372	3.48604e-11	1	MED4
2.3598e-12	0.405156	0.458	0.35	4.62827e-08	1	POR
1.40159e-08	0.404885	0.317	0.238	0.000274895	1	ABCC5
1.96136e-14	0.40486	0.5	0.373	3.84681e-10	1	EMC2
2.62952e-17	0.403897	0.591	0.45	5.15727e-13	1	JAK1
2.21514e-15	0.403896	0.543	0.414	4.34455e-11	1	MKRN1
9.11854e-12	0.403758	0.392	0.286	1.78842e-07	1	RAB12
4.37929e-07	0.403543	0.279	0.211	0.0085891	1	ARID3A
6.62163e-09	0.403431	0.29	0.211	0.00012987	1	PDLIM1
3.36782e-15	0.403385	0.544	0.411	6.60531e-11	1	UPF3B
1.29862e-08	0.403313	0.292	0.216	0.000254698	1	PIK3C2A
2.0832e-07	0.403103	0.284	0.214	0.00408578	1	FRA10AC1
3.42305e-09	0.402921	0.337	0.251	6.71363e-05	1	PPIL3
1.28591e-11	0.400974	0.387	0.283	2.52205e-07	1	DCAF6
1.60293e-07	0.400254	0.278	0.209	0.00314382	1	FDX1
2.51077e-06	0.399793	0.256	0.195	0.0492437	1	TSPAN6
1.2012e-07	0.399752	0.265	0.195	0.00235591	1	SNAPC1
8.4621e-08	0.399607	0.273	0.202	0.00165967	1	EDEM1
7.3202e-14	0.399529	0.434	0.309	1.43571e-09	1	MARVELD3
8.54754e-13	0.399454	0.442	0.324	1.67643e-08	1	NCOA1
1.63455e-14	0.398895	0.481	0.352	3.20584e-10	1	RBMX2
7.117e-18	0.398873	0.627	0.483	1.39586e-13	1	TXNL1
2.07748e-13	0.398468	0.46	0.338	4.07455e-09	1	GAR1
1.97553e-12	0.398298	0.445	0.333	3.87461e-08	1	YIPF2
9.65494e-11	0.398148	0.387	0.288	1.89362e-06	1	ATXN2
6.78577e-11	0.397356	0.369	0.27	1.33089e-06	1	EFHD2
2.75389e-07	0.397014	0.272	0.203	0.0054012	1	RERE
1.71376e-11	0.395953	0.441	0.336	3.3612e-07	1	MGAT4B
2.42395e-122	0.395713	0.965	0.855	4.75409e-118	1	EIF1
5.24853e-09	0.395432	0.314	0.231	0.000102939	1	ZZZ3
1.00103e-12	0.395195	0.451	0.337	1.96331e-08	1	ERP44
4.13552e-09	0.394853	0.364	0.279	8.111e-05	1	RNF223
8.0116e-13	0.394292	0.476	0.36	1.57132e-08	1	SHMT2
1.10051e-09	0.394012	0.306	0.219	2.15843e-05	1	RAB11FIP4
3.72297e-11	0.393871	0.412	0.305	7.30187e-07	1	RNF216
1.89998e-07	0.393695	0.264	0.194	0.00372644	1	ARMC10
6.66881e-08	0.393473	0.307	0.232	0.00130795	1	TMEM185B
4.87408e-10	0.393351	0.389	0.297	9.55954e-06	1	ATP8B1
1.27823e-10	0.393336	0.383	0.285	2.50699e-06	1	HOMER2
3.21976e-08	0.392138	0.33	0.252	0.000631492	1	TMEM9B
4.85732e-12	0.391157	0.41	0.296	9.52666e-08	1	DYRK2
7.02469e-09	0.391155	0.336	0.255	0.000137775	1	ZADH2
5.85754e-16	0.390999	0.56	0.424	1.14884e-11	1	UFM1
2.63178e-16	0.390748	0.583	0.453	5.16172e-12	1	ERGIC2
1.84129e-10	0.390455	0.388	0.291	3.61133e-06	1	RNF19A
2.03542e-08	0.390033	0.295	0.217	0.000399207	1	CCDC97
2.05441e-06	0.390006	0.296	0.234	0.0402932	1	BACE1
3.11765e-06	0.389847	0.272	0.211	0.0611464	1	LIPA
4.68386e-09	0.389746	0.421	0.336	9.18645e-05	1	SLBP
3.19127e-10	0.388648	0.447	0.35	6.25904e-06	1	MSMO1
1.59636e-08	0.388638	0.405	0.321	0.000313094	1	INPP4B
8.88892e-08	0.38792	0.308	0.234	0.00174338	1	MBD3
4.80761e-13	0.387715	0.439	0.323	9.42917e-09	1	OSTC
4.89581e-06	0.387651	0.281	0.221	0.0960215	1	PGAP6
1.4651e-11	0.387191	0.472	0.367	2.8735e-07	1	CLSTN1
3.41983e-11	0.38697	0.396	0.294	6.70731e-07	1	AKAP8
4.12508e-09	0.386923	0.336	0.252	8.09052e-05	1	MTMR14
2.45554e-13	0.386778	0.471	0.35	4.81604e-09	1	RAB4A
6.15337e-12	0.385963	0.453	0.343	1.20686e-07	1	AKAP13
4.42974e-08	0.385293	0.311	0.234	0.000868804	1	NXT1
8.50035e-08	0.385147	0.299	0.225	0.00166717	1	CDK6
3.01054e-07	0.385045	0.277	0.209	0.00590457	1	MTMR12
1.55183e-10	0.384835	0.369	0.27	3.04361e-06	1	USP33
1.41963e-09	0.384781	0.327	0.24	2.78433e-05	1	EIF1B
4.49594e-10	0.384656	0.431	0.336	8.81788e-06	1	PPP1R12C
1.9175e-12	0.384607	0.526	0.418	3.7608e-08	1	EEF1E1
4.99289e-10	0.384527	0.368	0.276	9.79256e-06	1	MIEN1
2.85003e-09	0.384286	0.391	0.302	5.58976e-05	1	GET3
2.71823e-13	0.384153	0.526	0.41	5.33127e-09	1	N4BP2L2
1.07547e-14	0.384079	0.569	0.442	2.10931e-10	1	SDC1
1.36606e-16	0.384034	0.611	0.494	2.67926e-12	1	AZIN1
7.67257e-14	0.384023	0.509	0.382	1.50482e-09	1	EMC10
4.37799e-13	0.383777	0.497	0.379	8.58654e-09	1	RNF139
3.08952e-11	0.383463	0.418	0.313	6.05947e-07	1	MEF2A
4.04477e-36	0.383445	0.811	0.666	7.933e-32	1	CHMP3
8.10749e-17	0.382279	0.617	0.48	1.59012e-12	1	CTSL
5.20722e-07	0.382014	0.268	0.203	0.0102129	1	UBQLN2
1.37469e-11	0.38184	0.418	0.311	2.69618e-07	1	TXNDC9
2.54031e-10	0.381524	0.383	0.285	4.98232e-06	1	RNF44
3.28069e-08	0.381097	0.347	0.265	0.000643442	1	GNPAT
6.51382e-08	0.380671	0.353	0.277	0.00127756	1	PYCR1
2.57753e-13	0.380641	0.468	0.344	5.0553e-09	1	CCNG1
1.58079e-08	0.380437	0.355	0.273	0.00031004	1	SPIRE1
2.67737e-14	0.380346	0.542	0.407	5.25113e-10	1	PTK2
2.45416e-39	0.380272	0.827	0.691	4.81335e-35	1	PERP
3.48716e-44	0.38002	0.847	0.712	6.83936e-40	1	ATP1A1
2.66224e-08	0.379949	0.298	0.219	0.000522146	1	GPALPP1
5.82108e-06	0.379589	0.251	0.193	0.114169	1	ACOT9
9.84609e-13	0.379526	0.491	0.373	1.93111e-08	1	ANXA4
8.14098e-16	0.379322	0.608	0.48	1.59669e-11	1	SUMO1
2.27181e-12	0.379224	0.454	0.34	4.4557e-08	1	HSF1
9.84656e-11	0.378833	0.418	0.315	1.93121e-06	1	SND1
8.35399e-19	0.378646	0.654	0.5	1.63847e-14	1	ERGIC3
6.47665e-12	0.378547	0.489	0.383	1.27027e-07	1	COA5
4.70894e-07	0.378375	0.272	0.203	0.00923565	1	GK5
7.53318e-13	0.378285	0.495	0.375	1.47748e-08	1	ADIPOR2
3.77844e-12	0.377599	0.48	0.366	7.41065e-08	1	MON1B
3.68999e-16	0.376538	0.598	0.465	7.23718e-12	1	PNKD
9.34959e-08	0.376525	0.32	0.244	0.00183374	1	EFNB2
1.59888e-07	0.376522	0.298	0.227	0.00313588	1	GIGYF1
1.15869e-12	0.376496	0.498	0.383	2.27254e-08	1	CACUL1
1.20356e-08	0.376114	0.349	0.266	0.000236053	1	MAP4K3
1.64732e-21	0.375701	0.706	0.567	3.2309e-17	1	DAP
7.84081e-27	0.375675	0.766	0.62	1.53782e-22	1	DAZAP2
2.5287e-10	0.375617	0.419	0.323	4.95954e-06	1	NFYB
5.53169e-13	0.375207	0.475	0.354	1.08493e-08	1	YIPF6
8.45985e-23	0.37497	0.758	0.606	1.65923e-18	1	UQCR11
1.38419e-11	0.374479	0.425	0.314	2.71481e-07	1	ANKRD26
5.74525e-09	0.374333	0.372	0.283	0.000112682	1	ATP11C
6.47311e-17	0.374065	0.63	0.49	1.26957e-12	1	MAPK6
7.55174e-66	0.37379	0.934	0.813	1.48112e-61	1	RPL17
1.14548e-10	0.373723	0.3	0.208	2.24664e-06	1	KDM4B
6.66965e-22	0.37351	0.722	0.58	1.30812e-17	1	TMED3
4.09328e-09	0.372495	0.339	0.253	8.02815e-05	1	FOXK1
3.80764e-16	0.372161	0.615	0.488	7.46793e-12	1	LRPPRC
5.12016e-11	0.372017	0.398	0.293	1.00422e-06	1	LSM6
5.78451e-08	0.371834	0.334	0.256	0.00113452	1	PARP6
4.91106e-09	0.371342	0.324	0.24	9.63207e-05	1	SESTD1
3.05462e-15	0.370764	0.562	0.42	5.99102e-11	1	TMEM50A
3.28577e-07	0.370535	0.265	0.198	0.00644437	1	PI4KA
7.20764e-13	0.370343	0.465	0.342	1.41364e-08	1	BMPR2
1.76012e-12	0.369828	0.538	0.428	3.45212e-08	1	PABPC4
4.77413e-19	0.369636	0.695	0.541	9.36351e-15	1	AHCYL1
3.07013e-41	0.369613	0.877	0.735	6.02144e-37	1	RPL22
6.31463e-07	0.369219	0.286	0.219	0.0123849	1	BCL9L
1.37567e-08	0.368988	0.382	0.298	0.00026981	1	RAD1
1.26162e-07	0.36887	0.277	0.207	0.00247441	1	WASHC5
3.18253e-16	0.368646	0.626	0.476	6.2419e-12	1	TRPM7
8.42837e-08	0.368296	0.28	0.206	0.00165306	1	MAP2K7
8.93603e-08	0.367974	0.37	0.295	0.00175262	1	TP53I11
8.88155e-08	0.367686	0.287	0.215	0.00174194	1	SEC14L1
1.73212e-18	0.367616	0.676	0.523	3.39721e-14	1	EIF3M
3.90053e-08	0.367444	0.305	0.229	0.000765012	1	PCGF5
4.99185e-09	0.367304	0.289	0.208	9.79051e-05	1	SRF
8.49209e-15	0.367165	0.591	0.458	1.66555e-10	1	CAPZA2
1.35433e-15	0.366873	0.607	0.468	2.65624e-11	1	CIAO2A
3.47171e-07	0.366734	0.276	0.208	0.00680906	1	DIS3
1.05339e-12	0.365884	0.536	0.414	2.06601e-08	1	SDHA
6.8205e-43	0.365576	0.858	0.726	1.3377e-38	1	SEC11A
1.29311e-15	0.36549	0.626	0.489	2.53618e-11	1	APMAP
6.7977e-07	0.364963	0.256	0.19	0.0133323	1	ELAPOR1
8.99995e-06	0.364821	0.279	0.22	0.176516	1	PRPS2
1.61378e-14	0.363656	0.58	0.448	3.1651e-10	1	SARAF
3.03482e-21	0.363593	0.719	0.585	5.95218e-17	1	PTP4A2
1.79709e-06	0.36323	0.275	0.21	0.0352464	1	ENTPD6
1.13577e-09	0.363135	0.42	0.325	2.22759e-05	1	ERG28
6.60677e-08	0.363118	0.262	0.19	0.00129579	1	FAM53C
5.40634e-07	0.362944	0.25	0.186	0.0106035	1	SLC35A5
7.4914e-09	0.362566	0.319	0.234	0.000146929	1	PDE7A
2.7338e-09	0.362483	0.416	0.325	5.3618e-05	1	GUCD1
1.07317e-15	0.362322	0.613	0.472	2.10481e-11	1	APEX1
3.2944e-11	0.362121	0.495	0.394	6.46131e-07	1	FNBP1
3.55783e-07	0.361971	0.306	0.234	0.00697796	1	WHAMM
4.47683e-13	0.361266	0.576	0.463	8.7804e-09	1	IARS1
7.91961e-16	0.360994	0.61	0.472	1.55327e-11	1	UBE2R2
2.56112e-10	0.360686	0.31	0.218	5.02312e-06	1	NT5DC1
9.45131e-12	0.360508	0.506	0.392	1.85369e-07	1	TMEM30B
3.59224e-09	0.360458	0.439	0.346	7.04547e-05	1	XPC
2.75225e-06	0.359942	0.291	0.228	0.0539799	1	OSER1
1.03059e-08	0.359774	0.372	0.286	0.000202129	1	TRIOBP
2.02298e-12	0.359658	0.505	0.384	3.96768e-08	1	ERLEC1
1.52764e-13	0.359555	0.573	0.449	2.99616e-09	1	MYOF
1.60737e-06	0.35933	0.298	0.231	0.0315253	1	TRIM4
4.37208e-07	0.359273	0.266	0.199	0.00857496	1	KDM5C
4.31145e-09	0.359228	0.393	0.302	8.45605e-05	1	CLN6
7.71e-07	0.358556	0.284	0.218	0.0151216	1	CYB5R3
1.82775e-05	0.358164	0.259	0.204	0.358477	1	ING3
1.19974e-10	0.35791	0.467	0.36	2.35305e-06	1	TFDP2
1.96626e-27	0.357399	0.791	0.666	3.85642e-23	1	IDH2
2.61251e-131	0.35619	0.959	0.883	5.12392e-127	1	NAP1L1
1.38192e-07	0.355901	0.341	0.264	0.00271037	1	NPLOC4
6.95707e-10	0.3556	0.362	0.266	1.36449e-05	1	RNF13
1.52579e-07	0.355367	0.314	0.239	0.00299253	1	CTNND2
1.08168e-06	0.354991	0.288	0.222	0.0212149	1	AL355312.5
8.47623e-12	0.354065	0.527	0.412	1.66244e-07	1	ARSD
4.12629e-06	0.354059	0.267	0.206	0.080929	1	KIAA2026
0.00014211	0.353703	0.254	0.206	1	1	PPP1R11
7.17426e-10	0.35353	0.45	0.353	1.40709e-05	1	HIBADH
8.40464e-16	0.353294	0.632	0.508	1.6484e-11	1	BRD3
3.61135e-09	0.35318	0.334	0.246	7.08294e-05	1	GALNT11
3.25425e-08	0.353144	0.302	0.223	0.000638256	1	SYS1
9.52566e-09	0.352902	0.329	0.243	0.000186827	1	MALSU1
3.3358e-09	0.352291	0.377	0.285	6.5425e-05	1	BICD2
1.52381e-11	0.352142	0.479	0.364	2.98865e-07	1	CFAP298-TCP10L
5.70942e-08	0.352131	0.369	0.29	0.00111979	1	TOP1MT
6.77375e-14	0.352104	0.589	0.453	1.32854e-09	1	LAMTOR1
6.03395e-10	0.351807	0.423	0.324	1.18344e-05	1	PBDC1
1.0916e-39	0.351704	0.881	0.75	2.14095e-35	1	NDUFA4
3.0847e-11	0.351408	0.507	0.399	6.05002e-07	1	PSPC1
1.54893e-12	0.351331	0.519	0.401	3.03792e-08	1	C14orf119
3.6045e-19	0.350776	0.72	0.579	7.0695e-15	1	BUD31
7.90954e-91	0.350743	0.95	0.859	1.5513e-86	1	RPLP0
6.25273e-13	0.350507	0.55	0.427	1.22635e-08	1	GNA13
1.12354e-07	0.350271	0.299	0.224	0.00220359	1	EXOC1
1.08979e-05	0.350201	0.267	0.209	0.21374	1	ZDHHC9
2.34227e-19	0.350111	0.708	0.58	4.59389e-15	1	AHCY
4.34066e-07	0.350063	0.257	0.19	0.00851333	1	ABITRAM
5.08587e-09	0.349686	0.34	0.254	9.97492e-05	1	NUDT2
2.87398e-06	0.34966	0.32	0.253	0.0563674	1	C12orf75
5.32829e-10	0.349246	0.388	0.291	1.04504e-05	1	STAM2
6.00796e-17	0.349131	0.68	0.555	1.17834e-12	1	TPBG
3.19638e-08	0.348697	0.33	0.249	0.000626905	1	API5
3.45261e-23	0.348541	0.755	0.624	6.77161e-19	1	ATP6V0E1
1.38308e-12	0.348347	0.532	0.414	2.71264e-08	1	GNG5
2.94083e-10	0.348321	0.439	0.336	5.76784e-06	1	NR2F6
1.29051e-10	0.34811	0.414	0.311	2.53107e-06	1	DMAC2L
4.62103e-15	0.348088	0.607	0.467	9.06322e-11	1	CHMP4B
3.22255e-10	0.347978	0.473	0.369	6.32038e-06	1	MRPS6
1.05414e-49	0.347959	0.877	0.765	2.06749e-45	1	TKT
3.12774e-09	0.347883	0.447	0.352	6.13444e-05	1	DNAJC19
2.40743e-39	0.347856	0.851	0.725	4.72169e-35	1	EIF3E
3.93214e-08	0.347759	0.368	0.287	0.00077121	1	FAM104A
6.54858e-11	0.34743	0.502	0.391	1.28437e-06	1	PIGX
1.95881e-07	0.347128	0.269	0.2	0.00384181	1	GPC1
5.46665e-13	0.34705	0.583	0.459	1.07217e-08	1	ATG3
1.61722e-13	0.34681	0.594	0.468	3.17184e-09	1	RALY
1.00479e-08	0.346769	0.4	0.311	0.00019707	1	ADAM15
1.0244e-10	0.346523	0.479	0.374	2.00915e-06	1	NBR1
6.74907e-09	0.346059	0.343	0.253	0.000132369	1	RNMT
1.58463e-21	0.345519	0.753	0.618	3.10793e-17	1	CLDN4
7.36244e-07	0.345518	0.254	0.19	0.0144399	1	BBS2
3.06602e-10	0.345486	0.5	0.401	6.01339e-06	1	CEBPB
4.74895e-12	0.345466	0.529	0.41	9.31413e-08	1	HADHB
3.32599e-07	0.345314	0.294	0.223	0.00652327	1	KANSL3
2.93835e-09	0.345265	0.36	0.269	5.76299e-05	1	MKLN1
2.04724e-18	0.345012	0.711	0.569	4.01525e-14	1	LAPTM4B
7.08702e-08	0.344695	0.363	0.282	0.00138998	1	GSTK1
3.73159e-10	0.34449	0.452	0.352	7.31877e-06	1	ABI1
7.65957e-06	0.34419	0.304	0.243	0.150227	1	OBSL1
3.89529e-12	0.344034	0.443	0.325	7.63983e-08	1	SMAD5
1.34277e-09	0.343988	0.421	0.319	2.63358e-05	1	COL18A1
5.39996e-09	0.343497	0.375	0.283	0.000105909	1	NAA25
3.49616e-08	0.343463	0.362	0.278	0.000685702	1	ZHX3
6.84447e-13	0.343149	0.551	0.42	1.34241e-08	1	ZNF33A
2.1149e-25	0.343116	0.758	0.632	4.14795e-21	1	RAB1A
2.13473e-11	0.342943	0.458	0.344	4.18685e-07	1	CEBPZOS
1.0914e-05	0.342567	0.299	0.238	0.214057	1	PLEKHJ1
7.83307e-10	0.3424	0.406	0.304	1.5363e-05	1	RSBN1L
2.46652e-20	0.342279	0.783	0.648	4.83759e-16	1	PPM1D
5.73535e-06	0.342167	0.283	0.223	0.112487	1	CRYL1
4.07998e-15	0.341927	0.667	0.519	8.00207e-11	1	RPL41
1.41342e-07	0.341779	0.294	0.219	0.00277214	1	ATF6
3.15879e-13	0.341648	0.594	0.468	6.19533e-09	1	TRIM56
4.37345e-22	0.341581	0.766	0.636	8.57765e-18	1	ARPC3
1.99525e-06	0.341043	0.297	0.232	0.0391328	1	NSFL1C
1.20744e-10	0.340857	0.437	0.33	2.36815e-06	1	METAP1
1.14616e-06	0.340511	0.32	0.251	0.0224797	1	VPS41
6.55855e-12	0.340498	0.511	0.388	1.28633e-07	1	CCNL1
2.56165e-08	0.340188	0.329	0.246	0.000502416	1	USF3
7.36538e-12	0.340124	0.519	0.405	1.44457e-07	1	MCFD2
6.2513e-16	0.340041	0.686	0.546	1.22607e-11	1	RSF1
1.73854e-12	0.33974	0.565	0.441	3.40981e-08	1	SUN1
5.75608e-09	0.339597	0.39	0.299	0.000112894	1	PACS2
0.000394831	0.339591	0.252	0.208	1	1	N4BP3
3.04355e-10	0.339271	0.497	0.395	5.96932e-06	1	MARCKSL1
5.31771e-09	0.33903	0.376	0.286	0.000104296	1	ATXN3
1.52873e-08	0.338738	0.393	0.305	0.000299831	1	BCL7B
2.25356e-07	0.338355	0.294	0.221	0.00441991	1	FZD3
3.35488e-10	0.338056	0.473	0.37	6.57992e-06	1	CDS1
5.42216e-10	0.338007	0.475	0.37	1.06345e-05	1	DPP7
5.22324e-12	0.337644	0.548	0.43	1.02443e-07	1	LRATD2
1.29016e-19	0.337428	0.789	0.64	2.5304e-15	1	RPS10
5.04624e-16	0.33716	0.655	0.522	9.89719e-12	1	SEC61A1
5.08539e-08	0.337121	0.387	0.302	0.000997397	1	ARFGEF1
3.31903e-11	0.336844	0.504	0.389	6.50961e-07	1	TPRKB
1.15918e-09	0.336233	0.419	0.321	2.2735e-05	1	RALGPS2
1.99375e-08	0.336002	0.325	0.241	0.000391033	1	CNOT4
6.60688e-07	0.335906	0.406	0.333	0.0129581	1	GADD45B
1.4136e-05	0.33509	0.261	0.205	0.27725	1	RDH14
6.84544e-09	0.33501	0.382	0.293	0.00013426	1	UNK
2.20603e-14	0.334685	0.652	0.52	4.32668e-10	1	XRN2
1.10704e-07	0.334634	0.345	0.267	0.00217123	1	RIPK2
2.96155e-09	0.334443	0.401	0.307	5.80849e-05	1	OFD1
8.8474e-08	0.33437	0.294	0.217	0.00173524	1	SASH1
2.78652e-07	0.33406	0.33	0.256	0.0054652	1	ASXL2
3.89921e-07	0.333366	0.329	0.255	0.00764752	1	SLC38A10
8.07564e-08	0.333239	0.354	0.274	0.00158387	1	EIF2D
4.87454e-07	0.33209	0.324	0.252	0.00956043	1	FAM219B
3.3524e-10	0.331846	0.382	0.281	6.57506e-06	1	MSANTD3
4.13773e-05	0.331822	0.325	0.269	0.811534	1	CTNNAL1
9.14327e-12	0.331545	0.515	0.392	1.79327e-07	1	ELK4
9.07038e-06	0.331484	0.281	0.22	0.177897	1	PYGB
9.70199e-06	0.331308	0.286	0.225	0.190285	1	CHKA
4.67618e-06	0.331226	0.299	0.236	0.0917139	1	INPP5A
1.14942e-13	0.331021	0.63	0.502	2.25436e-09	1	DNAJC21
9.59576e-06	0.330874	0.298	0.237	0.188202	1	UBR4
3.5267e-07	0.330562	0.301	0.227	0.00691691	1	ZFAND3
8.9306e-06	0.33043	0.267	0.209	0.175156	1	HDHD2
3.02899e-14	0.329842	0.668	0.55	5.94077e-10	1	ZFP36L2
4.06008e-33	0.32955	0.842	0.722	7.96303e-29	1	C1orf43
5.67661e-10	0.329443	0.49	0.387	1.11335e-05	1	CMAS
1.01258e-06	0.329048	0.251	0.186	0.0198597	1	NRDE2
1.67074e-11	0.328724	0.547	0.429	3.27682e-07	1	ABHD12
5.75478e-06	0.328717	0.265	0.205	0.112868	1	STRN4
3.30508e-08	0.328515	0.383	0.297	0.000648225	1	SUPT20H
1.02269e-08	0.328373	0.422	0.329	0.00020058	1	PCCB
1.00607e-05	0.327903	0.275	0.215	0.197321	1	BNIP2
4.23334e-69	0.327566	0.951	0.846	8.30286e-65	1	SEM1
7.43031e-13	0.32724	0.608	0.484	1.45731e-08	1	PPA2
1.21622e-07	0.327188	0.348	0.269	0.00238537	1	FAM13B
7.12004e-08	0.327112	0.345	0.263	0.00139645	1	REV1
3.07586e-14	0.327033	0.632	0.5	6.03268e-10	1	ARL8B
4.24859e-08	0.326719	0.33	0.25	0.000833276	1	FAM200B
4.70013e-24	0.32667	0.79	0.66	9.21837e-20	1	RAB7A
4.75114e-16	0.326643	0.695	0.566	9.31842e-12	1	PPP1R12A
2.56057e-08	0.326589	0.385	0.299	0.000502204	1	OARD1
2.88379e-06	0.326409	0.297	0.232	0.0565597	1	GNB5
3.12942e-07	0.32593	0.291	0.22	0.00613774	1	VPS26C
7.76268e-09	0.325572	0.455	0.363	0.00015225	1	C1GALT1C1
5.80783e-06	0.325142	0.307	0.244	0.113909	1	RNF113A
5.18971e-14	0.324898	0.59	0.451	1.01786e-09	1	RPL18A
4.44087e-15	0.324879	0.668	0.55	8.70987e-11	1	KRR1
8.92342e-06	0.324282	0.293	0.234	0.175015	1	TMEM127
1.93469e-06	0.324186	0.289	0.223	0.0379451	1	TPRG1L
9.50527e-10	0.324114	0.432	0.33	1.86427e-05	1	PEX13
1.06994e-08	0.323565	0.412	0.32	0.000209846	1	BECN1
9.96837e-06	0.323408	0.302	0.24	0.19551	1	YIPF5
8.63299e-06	0.323395	0.256	0.197	0.169319	1	WIZ
7.27112e-07	0.323297	0.34	0.268	0.0142608	1	PPP1R8
1.69008e-18	0.32317	0.749	0.623	3.31476e-14	1	TFRC
7.23718e-08	0.323137	0.409	0.325	0.00141943	1	HIGD1A
1.68729e-07	0.323099	0.319	0.241	0.00330928	1	HLA-C
1.59457e-08	0.323063	0.427	0.333	0.000312744	1	TOB2
4.45298e-13	0.322601	0.632	0.507	8.73364e-09	1	ADIPOR1
1.45978e-05	0.322417	0.317	0.256	0.286306	1	C22orf39
5.31265e-09	0.322394	0.486	0.39	0.000104197	1	PITRM1
4.70548e-17	0.322366	0.729	0.591	9.22885e-13	1	PGRMC1
9.25907e-10	0.321224	0.467	0.36	1.81598e-05	1	COPA
2.56244e-06	0.321071	0.322	0.254	0.0502572	1	LANCL1
4.93973e-13	0.320532	0.656	0.524	9.6883e-09	1	UBE2D3
4.09846e-25	0.320485	0.821	0.689	8.03831e-21	1	RPN2
2.82668e-08	0.320325	0.401	0.312	0.000554396	1	OSBPL9
1.4654e-08	0.319935	0.418	0.325	0.000287408	1	CHRAC1
9.8458e-08	0.319605	0.374	0.292	0.00193106	1	ARFIP1
8.99169e-12	0.319521	0.514	0.391	1.76354e-07	1	RBPJ
4.99242e-19	0.319508	0.737	0.614	9.79163e-15	1	LRRC58
2.75721e-08	0.319269	0.349	0.261	0.000540772	1	GLCCI1
7.50578e-08	0.318958	0.377	0.294	0.00147211	1	RALGDS
5.65654e-102	0.318911	0.977	0.896	1.10942e-97	1	RPL3
1.75537e-145	0.318718	0.989	0.927	3.44281e-141	1	RPS5
6.53724e-07	0.318673	0.33	0.256	0.0128215	1	NTPCR
1.21084e-07	0.318466	0.373	0.291	0.00237483	1	MED8
8.8826e-12	0.317968	0.577	0.459	1.74214e-07	1	CGGBP1
7.83331e-08	0.317923	0.372	0.288	0.00153635	1	C12orf45
4.09648e-09	0.317732	0.44	0.34	8.03443e-05	1	LAP3
0.000140101	0.31758	0.261	0.212	1	1	RASSF7
1.79959e-06	0.317521	0.3	0.233	0.0352953	1	TNRC6B
1.85379e-08	0.317377	0.401	0.307	0.000363584	1	SDHC
8.79414e-11	0.317339	0.519	0.404	1.7248e-06	1	REPIN1
4.7719e-07	0.317206	0.296	0.224	0.00935912	1	FOXJ3
1.43614e-10	0.316567	0.569	0.458	2.81669e-06	1	DDB2
4.86824e-09	0.316551	0.469	0.373	9.54807e-05	1	ARHGAP12
2.85811e-06	0.316541	0.336	0.269	0.0560561	1	ATP13A3
7.56152e-10	0.316383	0.45	0.343	1.48304e-05	1	PLCG1
2.48224e-07	0.316357	0.353	0.276	0.00486842	1	KIAA0319L
4.04813e-15	0.31604	0.701	0.568	7.93959e-11	1	F11R
7.23036e-09	0.315901	0.356	0.266	0.000141809	1	ZBTB41
1.03249e-05	0.315827	0.263	0.204	0.202503	1	CCDC93
1.39252e-09	0.315805	0.464	0.359	2.73115e-05	1	GNAQ
3.27204e-06	0.315699	0.289	0.224	0.0641745	1	HMG20A
1.6502e-05	0.315403	0.314	0.251	0.323655	1	YEATS4
1.36753e-11	0.315375	0.555	0.433	2.68213e-07	1	UTP23
1.52841e-08	0.315235	0.416	0.325	0.000299767	1	COMMD2
1.96285e-07	0.315224	0.396	0.317	0.00384973	1	LSS
1.67358e-07	0.315064	0.346	0.268	0.0032824	1	SMUG1
2.16355e-10	0.314623	0.521	0.412	4.24336e-06	1	OLA1
4.99321e-06	0.314526	0.304	0.238	0.0979318	1	AAK1
3.59367e-08	0.31435	0.381	0.294	0.000704827	1	PBX3
3.51663e-07	0.314339	0.331	0.256	0.00689717	1	RIOK3
9.60854e-09	0.314247	0.335	0.247	0.000188452	1	PAN3
2.82651e-07	0.313691	0.439	0.359	0.00554363	1	AEN
7.7026e-07	0.313336	0.292	0.221	0.0151071	1	TSNAX
3.65646e-05	0.313314	0.255	0.201	0.717141	1	STK35
4.67774e-05	0.312567	0.284	0.228	0.917446	1	MEST
8.80941e-11	0.312441	0.57	0.461	1.72779e-06	1	VAPA
4.99214e-09	0.312241	0.425	0.33	9.79109e-05	1	ATP6V0D1
6.1712e-07	0.311719	0.29	0.221	0.0121036	1	PLRG1
2.39405e-20	0.311446	0.774	0.656	4.69545e-16	1	SUB1
5.11199e-10	0.311349	0.468	0.358	1.00262e-05	1	LIMS1
7.32749e-09	0.311347	0.384	0.29	0.000143714	1	CLOCK
2.02804e-11	0.311333	0.554	0.434	3.9776e-07	1	PPCS
6.67738e-09	0.31124	0.466	0.369	0.000130963	1	EAPP
4.72346e-11	0.311089	0.594	0.476	9.26413e-07	1	CTBP1
5.42577e-08	0.311037	0.334	0.25	0.00106416	1	UBE3B
8.71851e-06	0.310819	0.318	0.253	0.170996	1	DIP2C
8.86554e-10	0.310634	0.534	0.431	1.7388e-05	1	CLIP1
7.28655e-11	0.31011	0.549	0.433	1.42911e-06	1	VPS26A
5.17736e-07	0.309899	0.326	0.252	0.0101543	1	AKAP8L
2.61301e-06	0.309886	0.349	0.281	0.0512489	1	AGPAT2
1.03332e-21	0.309782	0.805	0.681	2.02666e-17	1	SF3B6
1.93583e-09	0.309679	0.475	0.37	3.79673e-05	1	PPM1A
2.00064e-09	0.309492	0.474	0.367	3.92386e-05	1	SNX6
4.8487e-13	0.309301	0.672	0.554	9.50976e-09	1	YBX3
2.25688e-11	0.309042	0.597	0.48	4.42642e-07	1	ARID4B
7.86611e-07	0.309042	0.267	0.199	0.0154278	1	BTBD10
4.53018e-10	0.308649	0.485	0.375	8.88504e-06	1	LSM8
2.16432e-08	0.30858	0.429	0.335	0.000424487	1	H2AC6
1.16255e-06	0.308495	0.34	0.266	0.0228011	1	SPINT1
7.71095e-11	0.308464	0.485	0.365	1.51235e-06	1	SLC30A9
5.43219e-08	0.308312	0.423	0.334	0.00106542	1	SF3A1
2.99541e-11	0.308144	0.617	0.509	5.8749e-07	1	SNX5
3.09819e-09	0.307936	0.494	0.39	6.07649e-05	1	MCCC2
2.40148e-07	0.307934	0.327	0.248	0.00471001	1	PATJ
0.000153591	0.307113	0.253	0.204	1	1	USP31
1.15653e-08	0.30636	0.409	0.316	0.000226831	1	WIPF2
5.41714e-08	0.306177	0.399	0.314	0.00106246	1	ATXN10
3.71128e-09	0.306006	0.479	0.375	7.27894e-05	1	SRPRB
5.29724e-08	0.305419	0.402	0.312	0.00103895	1	DROSHA
8.45652e-06	0.305394	0.264	0.204	0.165858	1	IFT20
5.65149e-08	0.305382	0.381	0.295	0.00110843	1	FBXO11
1.779e-18	0.305042	0.777	0.65	3.48915e-14	1	PPIG
1.29705e-13	0.304966	0.669	0.547	2.5439e-09	1	SSR1
1.08808e-05	0.304831	0.26	0.2	0.213405	1	USP42
5.73597e-22	0.304661	0.836	0.72	1.12499e-17	1	STC2
4.13479e-07	0.304235	0.299	0.226	0.00810956	1	MED30
4.02421e-09	0.30423	0.407	0.308	7.89268e-05	1	EPB41L5
1.60528e-08	0.304166	0.488	0.392	0.000314844	1	RBBP8
7.9015e-11	0.302782	0.549	0.418	1.54972e-06	1	LEPROT
3.20411e-07	0.30263	0.406	0.327	0.00628422	1	MEAF6
1.22978e-07	0.302483	0.318	0.239	0.00241197	1	DESI2
2.17829e-11	0.302472	0.6	0.473	4.27228e-07	1	CLNS1A
1.04189e-09	0.302362	0.486	0.377	2.04345e-05	1	CD46
3.10006e-10	0.302128	0.565	0.45	6.08015e-06	1	OSBPL8
1.89698e-11	0.301902	0.594	0.47	3.72054e-07	1	ZFYVE21
4.94682e-09	0.301504	0.501	0.401	9.70219e-05	1	SERINC1
3.98758e-11	0.30144	0.569	0.446	7.82084e-07	1	ZC3H13
1.35008e-06	0.301439	0.395	0.323	0.0264792	1	AGAP3
4.85983e-09	0.301286	0.41	0.307	9.53159e-05	1	SFSWAP
1.86796e-10	0.300951	0.545	0.424	3.66363e-06	1	KLHL36
1.68723e-05	0.300813	0.319	0.258	0.330917	1	MED6
5.58129e-12	0.300749	0.607	0.483	1.09466e-07	1	CCNK
1.34023e-05	0.300625	0.299	0.239	0.26286	1	GALNS
3.5298e-10	0.300455	0.536	0.422	6.923e-06	1	TIMMDC1
5.22456e-08	0.29999	0.445	0.359	0.00102469	1	SLC1A5
8.90923e-11	0.29994	0.558	0.432	1.74737e-06	1	UBE2B
1.18922e-08	0.299394	0.439	0.344	0.000233241	1	AGFG1
1.14994e-08	0.299294	0.461	0.361	0.000225538	1	GTF2A2
8.74295e-09	0.29929	0.454	0.357	0.000171476	1	C18orf32
3.57566e-06	0.299181	0.326	0.258	0.0701294	1	LYPLAL1
4.98678e-08	0.299152	0.364	0.275	0.000978058	1	GTF2H1
3.90721e-09	0.298973	0.478	0.374	7.66321e-05	1	TRAPPC5
7.95996e-12	0.298956	0.605	0.475	1.56119e-07	1	CAPRIN1
1.52867e-07	0.29887	0.331	0.252	0.00299817	1	NUMB
1.27834e-08	0.298845	0.428	0.333	0.000250722	1	TOX4
1.72849e-08	0.29881	0.34	0.252	0.000339009	1	CTNND1
3.70487e-06	0.298579	0.256	0.194	0.0726636	1	STRIP1
6.33825e-23	0.298556	0.819	0.696	1.24312e-18	1	TAX1BP1
8.34173e-15	0.298508	0.746	0.603	1.63606e-10	1	CDC42
4.8834e-10	0.298304	0.472	0.36	9.57782e-06	1	ASNSD1
2.08253e-07	0.298263	0.436	0.35	0.00408446	1	GCC2
0.000137521	0.298212	0.264	0.214	1	1	TMEM129
5.1037e-12	0.297827	0.636	0.507	1.00099e-07	1	CIRBP
3.25786e-05	0.297601	0.322	0.263	0.638965	1	RNPEPL1
2.35954e-12	0.297253	0.656	0.533	4.62776e-08	1	HIGD2A
1.46414e-11	0.297081	0.605	0.476	2.87162e-07	1	MPHOSPH8
9.81923e-46	0.296887	0.928	0.819	1.92585e-41	1	EEF1D
2.26058e-08	0.296848	0.503	0.41	0.000443367	1	CCPG1
3.25677e-11	0.296742	0.569	0.447	6.38749e-07	1	SUMO2
1.84136e-06	0.296524	0.336	0.264	0.0361146	1	GBF1
1.01961e-06	0.296492	0.26	0.192	0.0199975	1	ZNF397
3.63323e-09	0.296379	0.546	0.442	7.12585e-05	1	PIEZO1
1.68602e-09	0.296239	0.514	0.406	3.30679e-05	1	LRP10
2.28001e-09	0.296078	0.525	0.417	4.47178e-05	1	MRPS14
3.90368e-09	0.295859	0.497	0.395	7.65628e-05	1	PSMG2
4.23326e-08	0.295186	0.459	0.364	0.000830269	1	LAMA5
5.00732e-13	0.295133	0.682	0.547	9.82085e-09	1	NAA20
4.57646e-07	0.29477	0.353	0.273	0.0089758	1	KIN
7.78956e-06	0.29476	0.349	0.282	0.152777	1	POLG
8.92986e-08	0.294264	0.384	0.296	0.00175141	1	ZC3HAV1
2.02685e-11	0.294066	0.63	0.51	3.97526e-07	1	MAP3K2
2.44816e-11	0.294053	0.597	0.463	4.80158e-07	1	LARP7
1.83211e-08	0.294006	0.457	0.361	0.000359332	1	SCOC
7.16462e-07	0.293977	0.382	0.303	0.014052	1	LSM1
6.91493e-09	0.293407	0.466	0.364	0.000135623	1	MRPL48
5.08049e-05	0.29287	0.25	0.196	0.996437	1	AFDN
3.73976e-05	0.292747	0.287	0.23	0.73348	1	ALG3
1.97715e-10	0.29266	0.554	0.428	3.87778e-06	1	CDKN1B
1.64165e-15	0.29262	0.744	0.622	3.21977e-11	1	PDCD6
2.31428e-09	0.292596	0.548	0.443	4.53899e-05	1	CD276
7.09778e-15	0.292572	0.729	0.606	1.39209e-10	1	RTN4
1.85544e-08	0.292467	0.418	0.321	0.000363908	1	TBC1D23
4.65428e-05	0.292275	0.29	0.233	0.912844	1	PTPN6
3.85731e-08	0.292268	0.462	0.368	0.000756533	1	ATG12
1.5364e-08	0.29196	0.436	0.339	0.000301334	1	C6orf89
5.83187e-07	0.291941	0.393	0.314	0.011438	1	UBXN7
3.22611e-07	0.291687	0.363	0.284	0.00632737	1	ALG5
5.65295e-07	0.291609	0.307	0.234	0.0110871	1	NEK7
3.15117e-11	0.291145	0.598	0.467	6.18038e-07	1	NDUFS4
2.87274e-08	0.290825	0.374	0.284	0.00056343	1	SENP2
2.61958e-07	0.290729	0.355	0.273	0.00513778	1	CHPT1
3.51316e-06	0.290717	0.303	0.236	0.0689037	1	FBXO7
5.37738e-09	0.290685	0.542	0.438	0.000105466	1	TXNIP
1.4085e-74	0.290535	0.955	0.875	2.7625e-70	1	RPL5
1.91018e-09	0.290483	0.513	0.401	3.74644e-05	1	SCFD1
3.34848e-09	0.290344	0.461	0.351	6.56738e-05	1	TAB2
1.81681e-22	0.290325	0.817	0.7	3.56331e-18	1	SEC62
3.79534e-07	0.290324	0.415	0.331	0.0074438	1	DCBLD2
2.01372e-10	0.290111	0.589	0.471	3.94951e-06	1	ARL1
1.58661e-05	0.290068	0.313	0.249	0.311181	1	COMMD5
3.1445e-08	0.28986	0.418	0.325	0.000616731	1	VAMP3
8.22144e-09	0.289779	0.519	0.42	0.000161247	1	CCDC90B
4.68097e-07	0.289553	0.373	0.294	0.00918079	1	HGS
2.74305e-12	0.289449	0.687	0.565	5.37994e-08	1	SPPL2A
6.71143e-13	0.289445	0.701	0.567	1.31631e-08	1	IGFBP2
2.98293e-23	0.28936	0.915	0.776	5.85042e-19	1	RPS7
1.13713e-23	0.289216	0.832	0.712	2.23025e-19	1	SERP1
5.52702e-05	0.289191	0.289	0.233	1	1	TEX261
3.66179e-07	0.288529	0.387	0.307	0.00718186	1	STX6
3.39533e-06	0.288501	0.37	0.298	0.0665926	1	TMEM170A
6.53241e-07	0.288384	0.387	0.306	0.012812	1	OSTF1
1.02409e-05	0.287646	0.302	0.239	0.200855	1	ALG2
6.79035e-09	0.287574	0.498	0.393	0.000133179	1	EXOC7
9.72125e-06	0.287529	0.311	0.247	0.190663	1	UBTD2
4.96558e-07	0.287419	0.37	0.289	0.00973899	1	LIN7C
1.45196e-08	0.287133	0.373	0.281	0.000284773	1	KLHDC10
2.04362e-10	0.286913	0.583	0.465	4.00816e-06	1	IWS1
1.14739e-09	0.286831	0.506	0.392	2.25037e-05	1	CNOT1
9.37105e-09	0.286817	0.488	0.387	0.000183794	1	YES1
1.12991e-10	0.28665	0.613	0.499	2.2161e-06	1	POLR2J
1.55615e-10	0.286092	0.595	0.478	3.05208e-06	1	ZNF148
2.82459e-09	0.285804	0.501	0.395	5.53987e-05	1	CERS6
2.63458e-06	0.285318	0.374	0.303	0.0516721	1	RANBP9
3.3921e-09	0.285159	0.528	0.424	6.65292e-05	1	CCDC59
7.61621e-11	0.285077	0.626	0.512	1.49377e-06	1	HDAC2
1.12165e-07	0.285009	0.343	0.258	0.00219988	1	NDUFS2
4.06275e-09	0.284671	0.501	0.397	7.96826e-05	1	ARMCX3
2.40886e-09	0.284518	0.482	0.376	4.7245e-05	1	PTDSS1
2.3059e-07	0.284414	0.392	0.305	0.00452257	1	CHD7
8.9194e-10	0.284089	0.571	0.459	1.74936e-05	1	KRT10
1.80483e-05	0.284016	0.31	0.248	0.353981	1	MKRN2
4.03982e-07	0.283842	0.406	0.325	0.00792329	1	AKT2
5.38193e-06	0.283617	0.328	0.261	0.105556	1	UNC50
2.9338e-05	0.282725	0.316	0.255	0.575407	1	CCDC85C
3.40951e-10	0.282712	0.596	0.478	6.68706e-06	1	CD81
3.83886e-08	0.28265	0.497	0.402	0.000752915	1	NEBL
1.91158e-12	0.282553	0.678	0.566	3.74918e-08	1	BAX
2.4015e-06	0.282408	0.371	0.298	0.0471006	1	ILVBL
2.08002e-25	0.282334	0.829	0.723	4.07954e-21	1	TRIM33
0.000691523	0.28207	0.252	0.208	1	1	EPB41
0.000104723	0.282029	0.311	0.257	1	1	GPKOW
5.42008e-10	0.281773	0.593	0.489	1.06304e-05	1	KRCC1
2.37921e-07	0.281668	0.491	0.405	0.00466634	1	GLUL
2.50491e-06	0.281615	0.324	0.253	0.0491288	1	MTG1
5.73883e-07	0.281586	0.406	0.321	0.0112556	1	BLOC1S6
8.66239e-10	0.281108	0.457	0.342	1.69896e-05	1	ARFGEF2
4.03244e-07	0.280854	0.457	0.37	0.00790883	1	DHRS7
2.72853e-13	0.280802	0.734	0.609	5.35146e-09	1	WAC
7.09675e-07	0.280799	0.388	0.308	0.0139189	1	CREB1
1.60879e-08	0.280433	0.489	0.388	0.000315531	1	TNPO3
1.78017e-10	0.28004	0.639	0.513	3.49144e-06	1	PFDN2
4.28485e-07	0.279983	0.349	0.267	0.00840387	1	RBM33
9.52659e-05	0.279411	0.28	0.227	1	1	LRRC1
7.27431e-08	0.279022	0.426	0.335	0.00142671	1	ACAP2
3.13031e-09	0.278796	0.564	0.452	6.13947e-05	1	STMP1
2.82946e-45	0.278598	0.934	0.847	5.54941e-41	1	RPL24
2.364e-09	0.278277	0.51	0.401	4.63651e-05	1	PMPCB
1.13791e-05	0.278072	0.255	0.195	0.223179	1	SH2D4A
1.18115e-99	0.277892	0.984	0.926	2.3166e-95	1	RPLP1
4.68972e-08	0.277719	0.443	0.347	0.000919794	1	TMEM70
3.24926e-06	0.277696	0.295	0.228	0.0637277	1	CEP290
2.97835e-07	0.277661	0.324	0.245	0.00584144	1	ARID1B
1.51102e-05	0.276842	0.276	0.214	0.296356	1	CNOT3
1.20307e-19	0.276157	0.773	0.671	2.35957e-15	1	RXRA
5.43857e-09	0.275682	0.489	0.384	0.000106667	1	LPP
1.08038e-45	0.275669	0.924	0.824	2.11895e-41	1	CNBP
2.79878e-08	0.27526	0.471	0.369	0.000548926	1	ARHGAP35
3.46125e-10	0.275182	0.648	0.535	6.78856e-06	1	DYNLT1
1.33371e-08	0.275134	0.542	0.438	0.000261581	1	SMIM7
9.0624e-09	0.274922	0.548	0.443	0.000177741	1	TMED4
2.60598e-07	0.274843	0.374	0.291	0.00511111	1	BBIP1
1.42521e-06	0.274746	0.381	0.304	0.0279526	1	UCP2
1.34581e-07	0.274744	0.311	0.231	0.00263953	1	SLC35E3
1.31917e-07	0.274567	0.442	0.354	0.00258728	1	UBE2J1
4.58408e-08	0.274264	0.433	0.335	0.000899075	1	MIB1
2.11129e-05	0.27423	0.293	0.232	0.414087	1	DTWD1
7.12098e-78	0.274057	0.972	0.901	1.39664e-73	1	RPL7A
2.81326e-08	0.274041	0.457	0.36	0.000551765	1	UBE3C
4.0059e-08	0.274041	0.44	0.345	0.000785677	1	UBAP2L
1.72655e-08	0.273897	0.48	0.373	0.000338628	1	ARID4A
1.5513e-09	0.27385	0.594	0.478	3.04257e-05	1	AIMP1
1.13966e-06	0.273816	0.451	0.37	0.0223521	1	NINJ1
2.05403e-07	0.273549	0.363	0.28	0.00402857	1	LRRC8A
5.57016e-07	0.273297	0.399	0.315	0.0109248	1	AAMDC
1.67508e-14	0.273163	0.768	0.648	3.28533e-10	1	RAB2A
7.73034e-11	0.273041	0.67	0.555	1.51615e-06	1	DNAJC1
4.22117e-11	0.272968	0.677	0.544	8.27898e-07	1	STAG2
3.30459e-09	0.272511	0.592	0.47	6.48129e-05	1	AP3D1
1.62768e-09	0.272084	0.563	0.454	3.19236e-05	1	ZMYM2
2.54748e-09	0.271796	0.564	0.455	4.99637e-05	1	TSPYL1
2.14095e-07	0.27168	0.435	0.346	0.00419904	1	STAU2
1.0415e-05	0.27095	0.252	0.193	0.204269	1	PLEKHA1
1.97756e-05	0.270696	0.3	0.239	0.38786	1	CLDND1
4.13998e-08	0.270585	0.515	0.412	0.000811975	1	LLPH
7.20912e-08	0.270503	0.45	0.356	0.00141392	1	TIA1
6.20402e-08	0.270331	0.445	0.348	0.00121679	1	ANKRD17
1.28987e-05	0.27009	0.362	0.294	0.252982	1	NT5C3A
0.000173218	0.270006	0.261	0.21	1	1	DCTN1
3.79706e-12	0.269988	0.714	0.597	7.44716e-08	1	ATRX
2.37e-06	0.269682	0.292	0.223	0.0464829	1	TMCO3
1.41026e-16	0.269661	0.811	0.687	2.76594e-12	1	UQCRH
2.08177e-06	0.269616	0.368	0.294	0.0408298	1	WASHC3
1.79759e-06	0.26961	0.329	0.256	0.0352561	1	SLC35A3
2.84447e-06	0.269463	0.362	0.289	0.0557887	1	VPS4B
7.82761e-06	0.269442	0.412	0.344	0.153523	1	IFITM3
2.51181e-10	0.269178	0.642	0.532	4.92641e-06	1	MOB1A
1.26208e-35	0.269021	0.917	0.813	2.47531e-31	1	PARD6B
1.29014e-10	0.26885	0.627	0.509	2.53035e-06	1	EIF2A
6.64447e-08	0.268735	0.531	0.436	0.00130318	1	PTRH2
9.0636e-07	0.268716	0.254	0.186	0.0177764	1	ERC1
1.4801e-10	0.268487	0.67	0.553	2.90292e-06	1	NCBP2
2.09082e-06	0.268113	0.28	0.213	0.0410073	1	AEBP2
1.04143e-08	0.268039	0.518	0.408	0.000204255	1	TMEM126B
7.20087e-06	0.267945	0.309	0.244	0.141231	1	ZBED5
8.48813e-06	0.267681	0.372	0.303	0.166478	1	ZDHHC24
2.39816e-28	0.267432	0.916	0.807	4.70352e-24	1	COX5A
1.05427e-05	0.267252	0.295	0.231	0.206773	1	CACNB3
6.08654e-07	0.267212	0.448	0.367	0.0119375	1	AC244197.3
2.82923e-09	0.267126	0.586	0.476	5.54898e-05	1	PPP4R2
6.93834e-09	0.267124	0.57	0.456	0.000136082	1	USP9X
1.25092e-06	0.266866	0.4	0.323	0.0245342	1	ZNF12
0.000314052	0.26679	0.271	0.221	1	1	HCCS
2.96407e-07	0.266671	0.353	0.269	0.00581343	1	NAPA
3.69907e-08	0.266295	0.554	0.453	0.000725499	1	ARF4
5.64375e-07	0.266271	0.39	0.309	0.0110691	1	MARCHF5
4.43514e-05	0.266206	0.264	0.208	0.869864	1	SLC30A6
4.54962e-07	0.266066	0.433	0.349	0.00892317	1	AFG3L2
4.61588e-06	0.265989	0.387	0.312	0.0905313	1	ORMDL1
5.05685e-05	0.265887	0.304	0.242	0.9918	1	RABGGTB
3.90984e-61	0.265647	0.97	0.895	7.66837e-57	1	RPL27A
0.000153441	0.265275	0.289	0.236	1	1	ZPR1
8.13373e-21	0.265061	0.822	0.724	1.59527e-16	1	LAMTOR5
2.85046e-08	0.264935	0.558	0.457	0.00055906	1	DCTN2
3.4078e-07	0.264821	0.519	0.437	0.00668372	1	PIK3R3
8.49276e-07	0.264231	0.327	0.251	0.0166569	1	SFT2D2
5.9171e-09	0.263893	0.545	0.437	0.000116052	1	ATP6V1A
0.00261681	0.263429	0.264	0.225	1	1	MTOR
1.1724e-06	0.263242	0.393	0.312	0.0229942	1	POLR3GL
9.079e-05	0.263234	0.268	0.212	1	1	ARL14EP
4.28585e-05	0.263074	0.302	0.243	0.840585	1	CEP70
2.29284e-06	0.263062	0.342	0.268	0.0449696	1	SAMD4B
2.21917e-05	0.262476	0.345	0.28	0.435247	1	ACKR3
8.32949e-06	0.262455	0.345	0.277	0.163366	1	YTHDF2
0.000179758	0.262285	0.275	0.225	1	1	SCAF4
3.58861e-08	0.262098	0.55	0.45	0.000703834	1	ISCU
1.24678e-05	0.261743	0.255	0.194	0.244532	1	KIAA1109
3.24636e-14	0.26165	0.761	0.654	6.36709e-10	1	NANS
1.92294e-12	0.26125	0.76	0.631	3.77146e-08	1	SNRPB2
3.73494e-06	0.260862	0.381	0.305	0.0732534	1	TAF9
1.0255e-06	0.260756	0.435	0.354	0.0201132	1	MAP3K13
2.16663e-05	0.260733	0.261	0.204	0.424942	1	LRBA
6.26499e-09	0.260716	0.594	0.489	0.000122875	1	RNF187
2.08485e-17	0.260373	0.84	0.733	4.08902e-13	1	EEF1G
5.28983e-09	0.2602	0.597	0.482	0.000103749	1	USF2
1.43477e-07	0.25977	0.459	0.367	0.00281402	1	GGNBP2
6.64826e-08	0.259559	0.468	0.369	0.00130392	1	MFF
9.15761e-06	0.259424	0.365	0.294	0.179608	1	IPO9
1.55636e-08	0.259363	0.606	0.493	0.000305249	1	TMCO1
6.27771e-07	0.259234	0.34	0.262	0.0123125	1	CCDC50
7.10239e-07	0.259208	0.474	0.388	0.0139299	1	HMGCS1
9.29639e-07	0.258784	0.407	0.324	0.018233	1	CUL4B
0.000261089	0.258782	0.279	0.228	1	1	IFT80
1.43753e-06	0.258755	0.393	0.314	0.0281943	1	DCUN1D1
1.28518e-18	0.25863	0.796	0.697	2.52062e-14	1	GNB1
3.58181e-06	0.258562	0.363	0.291	0.0702501	1	EPS15
1.14435e-14	0.258035	0.787	0.671	2.24442e-10	1	COX14
5.26148e-10	0.257804	0.679	0.572	1.03193e-05	1	ELOC
0.000108364	0.257496	0.318	0.262	1	1	HOXB7
7.03247e-09	0.257457	0.575	0.458	0.000137928	1	KPNA6
1.58638e-14	0.257373	0.796	0.687	3.11136e-10	1	ATP5PD
4.52729e-11	0.256731	0.699	0.587	8.87936e-07	1	ANAPC16
2.41082e-07	0.256672	0.421	0.33	0.00472834	1	RPF2
1.33568e-13	0.256106	0.76	0.65	2.61968e-09	1	DDOST
1.51368e-08	0.256053	0.613	0.509	0.000296878	1	EIF3D
6.74019e-07	0.25605	0.45	0.364	0.0132195	1	TMEM147
0.000459585	0.255783	0.265	0.217	1	1	EML1
1.53921e-11	0.255633	0.708	0.597	3.01885e-07	1	PAK2
4.44823e-07	0.25549	0.343	0.264	0.00872431	1	RAB3GAP1
4.74433e-07	0.25538	0.362	0.281	0.00930506	1	CSNK1G2
9.70295e-07	0.255379	0.477	0.391	0.0190304	1	KCNK6
3.19477e-05	0.255276	0.295	0.233	0.626589	1	GRPEL2
2.88241e-09	0.255265	0.637	0.528	5.65327e-05	1	GET4
2.53283e-31	0.255251	0.894	0.799	4.96763e-27	1	MAL2
5.82882e-06	0.255185	0.355	0.282	0.114321	1	TANC2
3.21781e-09	0.255119	0.595	0.48	6.31109e-05	1	SPOP
3.35968e-06	0.25484	0.415	0.334	0.0658933	1	MYO5A
5.70095e-06	0.254831	0.44	0.362	0.111813	1	ITGB1
4.63069e-09	0.254665	0.632	0.522	9.08218e-05	1	SH3BP5
7.03972e-06	0.25458	0.269	0.206	0.13807	1	RALGAPB
3.73918e-06	0.254015	0.334	0.262	0.0733366	1	SLC39A9
1.91735e-06	0.25392	0.41	0.328	0.037605	1	NSMCE2
6.06956e-13	0.253851	0.764	0.646	1.19042e-08	1	PRPF40A
1.54566e-07	0.253817	0.481	0.385	0.00303151	1	DLG1
4.30694e-07	0.253584	0.402	0.313	0.00844719	1	MAP2K1
0.000221578	0.253046	0.252	0.203	1	1	ATAD1
0.000307102	0.252998	0.311	0.26	1	1	TAF1C
2.6806e-06	0.252998	0.322	0.249	0.0525746	1	ADNP2
1.59207e-12	0.252788	0.77	0.663	3.12253e-08	1	HSPA5
2.05756e-08	0.252619	0.506	0.396	0.000403548	1	USP16
1.44343e-07	0.252584	0.508	0.414	0.002831	1	STAT1
2.52308e-05	0.252446	0.313	0.25	0.494851	1	SEC22A
2.20953e-07	0.252294	0.45	0.36	0.00433355	1	TRAF7
1.68398e-17	0.252088	0.865	0.748	3.30278e-13	1	HDLBP
3.88993e-08	0.251856	0.576	0.474	0.000762932	1	TMEM141
1.81237e-07	0.251825	0.526	0.426	0.00355459	1	FAM168B
1.30275e-05	0.251592	0.324	0.259	0.255508	1	MED1
6.55847e-07	0.251415	0.474	0.385	0.0128631	1	COA1
6.96067e-07	0.251298	0.435	0.354	0.013652	1	ZNF706
8.70004e-89	0.251195	0.992	0.948	1.70634e-84	1	RPL34
7.15123e-07	0.250848	0.423	0.34	0.0140257	1	FKBP1A
1.41785e-08	0.250582	0.557	0.44	0.000278083	1	UHMK1
2.17967e-05	0.250523	0.335	0.271	0.427499	1	BCL2L2-PABPN1
1.43738e-101	0.25047	0.984	0.952	2.81912e-97	1	RPL37
3.86782e-07	0.250338	0.45	0.36	0.00758596	1	AIP
7.12249e-08	0.250265	0.582	0.486	0.00139693	1	ATP6V1E1
1.48016e-06	0.250241	0.439	0.355	0.0290305	1	GLTP

## Sheet: Hy NTC
p_val	avg_log2FC	pct.1	pct.2	p_val_adj	cluster	gene		cluster 2 - Hy NTC
8.11171e-156	2.62555	0.377	0.09	1.59095e-151	2	AK4
3.30147e-109	2.24481	0.337	0.096	6.47518e-105	2	PFKFB4
2.75362e-183	2.22435	0.492	0.134	5.40068e-179	2	PCDH10
0	2.22419	0.931	0.381	0	2	BNIP3
2.79928e-118	2.19137	0.369	0.108	5.49023e-114	2	ALDOC
1.24219e-87	2.08458	0.371	0.147	2.43631e-83	2	FUT11
2.05783e-69	2.04937	0.286	0.102	4.03602e-65	2	RIMKLA
1.93772e-111	1.93384	0.458	0.186	3.80046e-107	2	ENO2
2.73188e-183	1.74093	0.662	0.3	5.35804e-179	2	STC1
1.5047e-69	1.63595	0.425	0.219	2.95116e-65	2	GBE1
2.07643e-52	1.61383	0.305	0.133	4.07251e-48	2	PDK1
3.87891e-52	1.61202	0.321	0.148	7.60771e-48	2	SEMA3B
1.64618e-142	1.54159	0.631	0.314	3.22865e-138	2	PAPSS2
1.38048e-141	1.48181	0.648	0.343	2.70754e-137	2	FLNA
3.0962e-275	1.46406	0.853	0.5	6.07257e-271	2	FAM162A
1.34378e-44	1.38457	0.353	0.187	2.63556e-40	2	TFF3
5.19182e-26	1.33702	0.285	0.171	1.01827e-21	2	HLA-B
1.06758e-29	1.31769	0.31	0.185	2.09384e-25	2	P4HA2
1.69665e-237	1.3153	0.841	0.516	3.32763e-233	2	BNIP3L
4.82728e-28	1.24467	0.321	0.198	9.46775e-24	2	ZNF185
5.0719e-28	1.23619	0.321	0.197	9.94752e-24	2	AC004832.3
2.68557e-22	1.23485	0.265	0.159	5.26721e-18	2	TMEM107
8.36124e-19	1.22431	0.258	0.164	1.63989e-14	2	INSIG2
3.20504e-28	1.22206	0.321	0.198	6.28605e-24	2	DPCD
6.32667e-23	1.19968	0.277	0.167	1.24085e-18	2	PAM
1.05497e-66	1.19304	0.536	0.345	2.06912e-62	2	ZNF395
2.91597e-19	1.1817	0.252	0.155	5.71909e-15	2	KCTD11
1.7001e-40	1.16561	0.421	0.267	3.3344e-36	2	P4HA1
7.11651e-174	1.14875	0.804	0.517	1.39576e-169	2	SLC7A2
1.83961e-65	1.13605	0.548	0.355	3.60802e-61	2	TNNT1
2.88384e-55	1.13422	0.497	0.312	5.65608e-51	2	PFKFB3
3.9977e-15	1.13254	0.267	0.185	7.84069e-11	2	EPHA7
1.60763e-31	1.1134	0.383	0.252	3.15304e-27	2	ANKZF1
1.49858e-48	1.10139	0.492	0.333	2.93916e-44	2	WDR54
1.17681e-21	1.09008	0.337	0.238	2.30807e-17	2	HLA-C
1.73848e-45	1.08849	0.48	0.323	3.40967e-41	2	RNASET2
6.3267e-143	1.08147	0.784	0.513	1.24086e-138	2	PLK2
3.55302e-137	1.05439	0.792	0.499	6.96853e-133	2	DDIT4
2.46706e-15	1.03448	0.269	0.184	4.83865e-11	2	EGLN1
6.5642e-17	1.02746	0.302	0.212	1.28744e-12	2	GYS1
1.34865e-11	1.01804	0.261	0.193	2.64511e-07	2	LPIN3
1.53838e-32	1.01213	0.425	0.286	3.01722e-28	2	TUBA1A
1.12966e-30	1.01186	0.431	0.313	2.2156e-26	2	AGPAT5
4.30855e-17	1.00912	0.298	0.206	8.45035e-13	2	MXI1
9.08517e-14	1.00036	0.281	0.203	1.78187e-09	2	ZNF160
1.47505e-28	0.995515	0.363	0.226	2.89302e-24	2	EGLN3
3.61178e-87	0.994789	0.679	0.462	7.08379e-83	2	CA2
0	0.994099	0.994	0.792	0	2	PGK1
7.55023e-137	0.970589	0.774	0.555	1.48083e-132	2	PFKP
3.08696e-287	0.953072	0.979	0.754	6.05446e-283	2	TFF1
6.16521e-22	0.950853	0.379	0.277	1.20918e-17	2	TANC2
6.55002e-100	0.939961	0.737	0.507	1.28466e-95	2	SLC6A14
9.61674e-53	0.930546	0.575	0.421	1.88613e-48	2	ALCAM
1.39291e-61	0.925161	0.607	0.425	2.73191e-57	2	TXNIP
4.40307e-20	0.917378	0.356	0.254	8.63574e-16	2	HK2
4.54139e-17	0.891933	0.359	0.274	8.90703e-13	2	HLA-A
3.31632e-66	0.891058	0.636	0.466	6.5043e-62	2	ERO1A
8.74595e-169	0.885658	0.858	0.637	1.71534e-164	2	GPI
8.046e-30	0.881308	0.459	0.324	1.57806e-25	2	CCN5
3.23945e-11	0.877647	0.29	0.223	6.35353e-07	2	LYPD3
5.2292e-28	0.870652	0.451	0.329	1.0256e-23	2	PNRC1
3.00713e-69	0.859414	0.657	0.492	5.89788e-65	2	RAB31
2.10544e-39	0.852087	0.538	0.408	4.1294e-35	2	DST
1.42148e-47	0.847489	0.574	0.42	2.78795e-43	2	FADS1
1.1271e-08	0.846571	0.272	0.216	0.000221059	2	GPD1L
2.92265e-18	0.826701	0.405	0.315	5.73219e-14	2	MTRNR2L3
2.78715e-09	0.819143	0.266	0.205	5.46644e-05	2	MAPT
1.96864e-27	0.818338	0.468	0.361	3.86109e-23	2	LNPK
1.01879e-24	0.815007	0.453	0.352	1.99815e-20	2	MUC1
5.65574e-18	0.812769	0.406	0.327	1.10926e-13	2	TCEAL1
1.61285e-188	0.806053	0.899	0.69	3.16329e-184	2	C4orf3
1.65254e-52	0.800083	0.619	0.485	3.24112e-48	2	AHNAK
1.83574e-128	0.797268	0.806	0.633	3.60044e-124	2	TPI1
1.82497e-56	0.795868	0.632	0.489	3.57931e-52	2	VKORC1
1.84608e-65	0.794124	0.755	0.444	3.62072e-61	2	NDRG1
2.04191e-24	0.793616	0.475	0.374	4.0048e-20	2	ZNF292
1.19872e-20	0.792076	0.422	0.324	2.35104e-16	2	FDFT1
2.85713e-33	0.783362	0.524	0.408	5.60369e-29	2	FUT8
6.78481e-25	0.782314	0.425	0.29	1.3307e-20	2	AGR3
6.81918e-10	0.781687	0.295	0.231	1.33745e-05	2	KDM3A
1.13843e-11	0.764416	0.338	0.272	2.23281e-07	2	STMN3
6.81489e-07	0.760598	0.259	0.212	0.0133661	2	PRLR
7.40366e-09	0.75762	0.292	0.234	0.000145208	2	MYH10
1.15585e-165	0.756776	0.885	0.712	2.26696e-161	2	SCD
0	0.752105	0.999	0.852	0	2	LDHA
1.33496e-39	0.750229	0.581	0.441	2.61825e-35	2	CLU
9.6651e-69	0.745896	0.704	0.542	1.89562e-64	2	PLOD2
9.76691e-18	0.744427	0.381	0.276	1.91558e-13	2	QPRT
3.57032e-15	0.742773	0.403	0.332	7.00247e-11	2	CHML
1.20022e-17	0.741157	0.413	0.32	2.354e-13	2	INPP4B
1.88595e-09	0.731628	0.33	0.276	3.69892e-05	2	RLF
2.49413e-31	0.722844	0.538	0.431	4.89174e-27	2	QSOX1
1.47829e-96	0.719744	0.812	0.639	2.89937e-92	2	DSP
7.3444e-09	0.713783	0.276	0.212	0.000144046	2	ST8SIA6
5.44842e-22	0.702778	0.488	0.402	1.0686e-17	2	ZNF511
4.85477e-22	0.701158	0.482	0.386	9.52166e-18	2	TUBB3
5.3372e-78	0.69047	0.767	0.616	1.04679e-73	2	LGALS1
5.09519e-12	0.689121	0.356	0.28	9.99319e-08	2	SYTL5
1.62763e-06	0.686195	0.251	0.202	0.0319227	2	SCUBE2
3.8347e-08	0.682937	0.294	0.237	0.0007521	2	TUBB6
4.16521e-34	0.681563	0.612	0.498	8.16923e-30	2	MTRNR2L12
3.18378e-11	0.679212	0.37	0.311	6.24434e-07	2	MYH9
9.83556e-06	0.678685	0.267	0.227	0.192905	2	ASCL2
1.87765e-14	0.678636	0.399	0.308	3.68264e-10	2	GDF15
4.55665e-32	0.667898	0.57	0.47	8.93696e-28	2	SQLE
2.65865e-41	0.667046	0.644	0.517	5.21442e-37	2	PRSS23
4.81939e-08	0.662563	0.326	0.277	0.000945227	2	DHX32
2.71265e-05	0.65989	0.266	0.229	0.532033	2	FAM102B
1.71724e-05	0.659847	0.282	0.247	0.336803	2	SAP30
2.47099e-07	0.659629	0.305	0.253	0.00484636	2	CKB
1.143e-30	0.645431	0.576	0.472	2.24177e-26	2	PTMS
1.39368e-05	0.644974	0.285	0.247	0.273343	2	ZNF654
6.82451e-57	0.642556	0.702	0.582	1.33849e-52	2	KDM5B
0.00026935	0.639399	0.25	0.218	1	2	MPI
1.8899e-10	0.636344	0.382	0.333	3.70667e-06	2	ITGB4
5.60688e-09	0.633947	0.372	0.331	0.000109968	2	PRPF8
1.61365e-26	0.629844	0.545	0.466	3.16485e-22	2	DARS1
3.2741e-21	0.626712	0.51	0.433	6.42149e-17	2	GNAI2
2.40014e-10	0.6264	0.386	0.333	4.70739e-06	2	NARF
5.35751e-11	0.62611	0.391	0.332	1.05077e-06	2	CCDC170
7.55612e-19	0.622657	0.485	0.392	1.48198e-14	2	KYNU
2.05708e-22	0.618645	0.52	0.441	4.03454e-18	2	TMEM150C
1.96262e-106	0.618442	0.865	0.714	3.84928e-102	2	STC2
1.8035e-60	0.615226	0.74	0.609	3.5372e-56	2	SEMA3C
5.23954e-52	0.615172	0.687	0.568	1.02763e-47	2	DHX40
4.66534e-05	0.605176	0.282	0.248	0.915014	2	OBSL1
1.80371e-10	0.6034	0.396	0.338	3.53762e-06	2	VEGFB
2.00943e-60	0.599638	0.747	0.622	3.94109e-56	2	EVL
1.63761e-17	0.595991	0.487	0.417	3.21184e-13	2	TCEAL3
0.000211399	0.593487	0.295	0.269	1	2	TES
3.30734e-05	0.592673	0.303	0.273	0.648668	2	RTL8C
9.9339e-65	0.587908	0.839	0.718	1.94834e-60	2	MTRNR2L6
4.17692e-16	0.584897	0.486	0.41	8.1922e-12	2	HILPDA
0.00179008	0.584549	0.255	0.23	1	2	MXD1
1.31316e-26	0.57635	0.578	0.495	2.5755e-22	2	TRIQK
6.11466e-12	0.572018	0.44	0.388	1.19927e-07	2	HCFC1R1
1.73722e-138	0.567929	0.917	0.785	3.40721e-134	2	GFRA1
0	0.563174	0.996	0.92	0	2	ALDOA
0.000185221	0.556385	0.276	0.244	1	2	EPB41L2
0	0.555588	1	0.953	0	2	GAPDH
2.7535e-09	0.550166	0.417	0.376	5.40045e-05	2	WSB1
0.00913005	0.548821	0.266	0.255	1	2	ABCA5
1.09538e-06	0.546219	0.355	0.318	0.0214837	2	NUP88
5.64329e-13	0.543632	0.464	0.413	1.10682e-08	2	DSCAM
2.22718e-293	0.537938	0.988	0.912	4.36816e-289	2	ENO1
2.41048e-07	0.532557	0.377	0.338	0.00472767	2	LAGE3
6.45903e-05	0.531132	0.324	0.294	1	2	MSANTD3
0.0012165	0.527755	0.293	0.273	1	2	HDHD5
1.3461e-12	0.525635	0.473	0.43	2.6401e-08	2	CHD3
6.44176e-05	0.525632	0.333	0.306	1	2	ILVBL
4.23838e-34	0.521154	0.65	0.562	8.31274e-30	2	TPBG
2.22007e-242	0.520238	0.989	0.898	4.35423e-238	2	CCND1
3.57475e-05	0.519595	0.335	0.305	0.701116	2	SERPINB6
4.7104e-11	0.516592	0.449	0.4	9.23852e-07	2	CETN2
2.41428e-35	0.516175	0.654	0.572	4.73513e-31	2	IGF1R
5.40695e-08	0.515872	0.402	0.368	0.00106047	2	TSR1
1.29885e-12	0.512345	0.476	0.413	2.54743e-08	2	NCAM2
1.25772e-11	0.497812	0.474	0.427	2.46677e-07	2	THBS1
9.12935e-06	0.495312	0.359	0.327	0.179054	2	PREX1
0.000106195	0.494835	0.345	0.323	1	2	BRCC3
9.33261e-07	0.493126	0.402	0.377	0.0183041	2	AC244197.3
3.28652e-09	0.492733	0.446	0.414	6.44585e-05	2	RNASEK
0.000760135	0.486638	0.311	0.288	1	2	ACADVL
1.0128e-07	0.484429	0.42	0.396	0.0019864	2	MAP4
9.05659e-08	0.482062	0.425	0.392	0.00177627	2	RDH11
2.18604e-45	0.481567	0.74	0.653	4.28747e-41	2	SEC61G
0.00139116	0.475979	0.333	0.321	1	2	PALLD
8.40367e-08	0.468578	0.428	0.39	0.00164821	2	OLFM1
5.05249e-23	0.468369	0.604	0.549	9.90945e-19	2	SLC12A2
1.12566e-59	0.466089	0.806	0.697	2.20776e-55	2	RBM3
0.00480636	0.464561	0.303	0.292	1	2	RNF223
0.00446214	0.461419	0.311	0.298	1	2	LGALS8
5.33142e-05	0.458439	0.327	0.288	1	2	RAMP3
5.08969e-19	0.457909	0.578	0.513	9.98241e-15	2	NRCAM
1.48807e-15	0.456013	0.548	0.497	2.91856e-11	2	BBX
1.60008e-07	0.451695	0.435	0.4	0.00313825	2	NOL3
0.00121288	0.44913	0.33	0.315	1	2	PTPRK
1.47035e-12	0.447947	0.511	0.465	2.8838e-08	2	IRS1
4.86449e-07	0.442217	0.433	0.405	0.00954072	2	CFAP36
4.47108e-17	0.440864	0.562	0.507	8.76913e-13	2	PAICS
1.94829e-08	0.437676	0.45	0.424	0.000382119	2	VDAC1
2.07217e-06	0.437523	0.421	0.395	0.0406414	2	FAHD1
3.32829e-104	0.433913	0.943	0.854	6.52778e-100	2	SLC39A6
2.96213e-06	0.433551	0.413	0.389	0.0580963	2	CELSR2
0.00276333	0.432693	0.326	0.313	1	2	DERL2
9.62255e-29	0.43235	0.669	0.61	1.88727e-24	2	TPR
0.00508667	0.426449	0.315	0.304	1	2	ZBTB4
2.30804e-11	0.42411	0.515	0.475	4.52676e-07	2	POLR2H
2.13862e-05	0.421279	0.39	0.364	0.419447	2	FOSL2
0.0035071	0.419941	0.331	0.322	1	2	SLC16A7
8.14499e-35	0.418358	0.705	0.642	1.59748e-30	2	TMED10
0.000108787	0.41446	0.375	0.347	1	2	CCNG2
2.88055e-130	0.414359	0.967	0.881	5.64963e-126	2	PKM
0.00273244	0.408129	0.334	0.321	1	2	UFL1
6.88221e-06	0.405289	0.427	0.41	0.134981	2	IBTK
1.20786e-40	0.399912	0.78	0.701	2.36897e-36	2	CRABP2
0.000977558	0.39937	0.364	0.352	1	2	DYNLT3
2.4904e-12	0.399061	0.54	0.509	4.88443e-08	2	OGA
0.000744902	0.397125	0.368	0.349	1	2	C6orf141
2.42955e-20	0.394045	0.647	0.591	4.76507e-16	2	TXNDC17
1.63243e-07	0.393641	0.47	0.447	0.00320168	2	DDAH2
2.41017e-33	0.392026	0.736	0.675	4.72706e-29	2	EIF4B
9.71385e-10	0.389023	0.542	0.521	1.90518e-05	2	EEF1A1
0.000652789	0.382898	0.378	0.361	1	2	FAM83B
2.4162e-288	0.379792	0.997	0.975	4.73889e-284	2	ACTG1
1.7367e-07	0.377249	0.48	0.46	0.0034062	2	DDX24
2.71604e-27	0.374427	0.725	0.658	5.32697e-23	2	ISOC1
1.15237e-22	0.374231	0.682	0.615	2.26013e-18	2	SLC38A2
5.22883e-23	0.373298	0.704	0.631	1.02553e-18	2	TMEM64
6.29447e-05	0.362769	0.417	0.401	1	2	TP53
0.000978938	0.359604	0.396	0.393	1	2	BAG1
2.54626e-10	0.358892	0.542	0.519	4.99397e-06	2	NFE2L1
2.85494e-08	0.357896	0.502	0.478	0.000559939	2	IMPDH2
0.00965527	0.356715	0.353	0.348	1	2	TMTC3
2.77871e-05	0.350843	0.433	0.406	0.544988	2	CLDN7
2.2481e-05	0.349462	0.455	0.45	0.440921	2	LRATD2
2.97807e-58	0.348228	0.95	0.857	5.84088e-54	2	AGR2
0.00581717	0.345409	0.337	0.318	1	2	GREB1
0.00126371	0.345334	0.386	0.378	1	2	RRM2B
0.00011652	0.34408	0.445	0.435	1	2	ALKBH5
0.00951172	0.342889	0.383	0.384	1	2	KIF20B
0.00966373	0.341537	0.346	0.338	1	2	SCCPDH
3.17488e-05	0.339943	0.455	0.444	0.622689	2	RRBP1
1.03667e-49	0.338373	0.84	0.777	2.03323e-45	2	YWHAE
1.6948e-08	0.337673	0.511	0.439	0.000332402	2	NECAB1
6.98274e-13	0.337584	0.612	0.575	1.36952e-08	2	PRDX4
6.3217e-34	0.333898	0.777	0.719	1.23987e-29	2	NOP53
6.52911e-30	0.333565	0.747	0.706	1.28056e-25	2	TPM4
6.25312e-10	0.332111	0.564	0.517	1.22642e-05	2	SMC2
2.06866e-112	0.329586	0.958	0.904	4.05727e-108	2	MIF
8.75917e-61	0.328454	0.908	0.848	1.71794e-56	2	MT-CO1
0.00538461	0.325625	0.37	0.362	1	2	NT5DC2
5.01927e-18	0.32512	0.709	0.646	9.84429e-14	2	AMIGO2
8.55809e-06	0.323558	0.477	0.459	0.16785	2	WWP1
2.91817e-05	0.319123	0.467	0.453	0.57234	2	SRI
1.91964e-18	0.319003	0.665	0.629	3.76498e-14	2	CPNE3
0.0078091	0.313842	0.408	0.417	1	2	PHF3
2.23393e-05	0.31371	0.473	0.461	0.438141	2	TMEM30A
4.38583e-06	0.313234	0.488	0.459	0.0860192	2	H2BC5
0.000473161	0.309371	0.439	0.438	1	2	EBAG9
4.36855e-203	0.306876	0.998	0.979	8.56804e-199	2	TMSB10
2.68573e-12	0.305916	0.684	0.625	5.26753e-08	2	PRR11
2.79433e-06	0.305689	0.517	0.5	0.0548052	2	CAST
3.33134e-09	0.305597	0.565	0.542	6.53376e-05	2	CSRP1
0.000969749	0.302596	0.43	0.424	1	2	TMEM9
0.000496352	0.301613	0.447	0.445	1	2	SPAG9
0.00249758	0.298696	0.415	0.406	1	2	GPRC5A
0.00607854	0.288169	0.423	0.429	1	2	PPP2R2A
2.09279e-16	0.286668	0.678	0.639	4.10459e-12	2	TFRC
0.000315795	0.286266	0.466	0.462	1	2	TATDN1
1.3532e-05	0.281573	0.499	0.498	0.265403	2	TOMM20
1.10045e-112	0.279826	0.989	0.957	2.15832e-108	2	COX6C
1.82466e-06	0.27892	0.543	0.517	0.0357871	2	ATAD2
1.48307e-09	0.276886	0.591	0.575	2.90874e-05	2	GABARAP
7.67625e-07	0.275988	0.53	0.516	0.0150554	2	NPEPPS
0.000595549	0.272409	0.462	0.459	1	2	EMD
7.13709e-15	0.271977	0.697	0.657	1.3998e-10	2	SSR4
3.66517e-05	0.269557	0.492	0.48	0.718849	2	BAG3
4.3655e-05	0.268916	0.549	0.539	0.856206	2	MKI67
5.99783e-84	0.267818	0.972	0.929	1.17635e-79	2	S100A10
4.14491e-22	0.263955	0.755	0.711	8.12942e-18	2	PTTG1IP
0.00297546	0.261285	0.442	0.447	1	2	CDC5L
1.1761e-10	0.260481	0.614	0.609	2.30669e-06	2	SLC25A24
3.80789e-26	0.257447	0.827	0.78	7.46842e-22	2	NMD3
6.80203e-08	0.256312	0.591	0.573	0.00133408	2	ATXN7L3B
4.20089e-28	0.256299	0.803	0.773	8.2392e-24	2	SYTL2
1.90169e-30	0.255994	0.828	0.788	3.72979e-26	2	EIF4A1
3.93182e-05	0.254534	0.514	0.522	0.771148	2	RMDN1
6.36752e-07	0.252934	0.59	0.576	0.0124886	2	MYO1B
0.000244916	0.25037	0.496	0.505	1	2	TMF1

## Sheet: Nx NTC
p_val	avg_log2FC	pct.1	pct.2	p_val_adj	cluster	gene		cluster 3 - Nx NTC
4.0664e-118	1.76255	0.476	0.151	7.97544e-114	3	PCDH10
9.78854e-58	1.60785	0.357	0.15	1.91983e-53	3	SEMA3B
9.44824e-120	1.5909	0.604	0.266	1.85308e-115	3	AGR3
4.04048e-25	1.25491	0.252	0.127	7.9246e-21	3	AC010422.3
3.03357e-91	1.25361	0.64	0.357	5.94974e-87	3	FLNA
7.13226e-19	1.23338	0.255	0.149	1.39885e-14	3	AIFM2
3.07477e-16	1.11693	0.259	0.16	6.03054e-12	3	MICA
2.14621e-37	1.11232	0.443	0.271	4.20936e-33	3	IFRD2
8.88865e-17	1.09442	0.255	0.154	1.74333e-12	3	PDLIM7
3.9535e-20	1.08167	0.302	0.185	7.754e-16	3	SLC27A4
2.44558e-32	1.0712	0.423	0.267	4.79651e-28	3	MANF
6.94652e-40	1.06131	0.488	0.318	1.36242e-35	3	FDFT1
6.86964e-18	1.05447	0.271	0.163	1.34734e-13	3	TMEM107
3.98872e-37	1.04237	0.478	0.311	7.82308e-33	3	RHOD
2.00957e-41	1.03955	0.503	0.323	3.94137e-37	3	NAA38
3.27034e-21	1.03563	0.328	0.207	6.41411e-17	3	PAM16
3.06743e-15	1.03477	0.266	0.17	6.01616e-11	3	CARD19
9.06794e-15	1.02253	0.255	0.16	1.7785e-10	3	TMEM256
8.90682e-52	1.01853	0.566	0.373	1.74689e-47	3	TNFRSF12A
2.03011e-56	1.00883	0.58	0.335	3.98165e-52	3	PAPSS2
1.14771e-21	1.00332	0.264	0.141	2.251e-17	3	BMP5
8.2934e-108	0.989249	0.797	0.522	1.62658e-103	3	PLK2
2.78561e-25	0.974355	0.41	0.28	5.46342e-21	3	TUSC2
1.64429e-30	0.951032	0.462	0.312	3.22494e-26	3	PREX1
1.27952e-16	0.946992	0.338	0.234	2.50952e-12	3	C17orf49
1.01493e-17	0.939517	0.339	0.227	1.99058e-13	3	ITGAE
4.48276e-100	0.937252	0.78	0.532	8.79203e-96	3	SLC7A2
8.01553e-39	0.917725	0.527	0.353	1.57209e-34	3	ODC1
4.10783e-16	0.916377	0.341	0.24	8.05669e-12	3	NPM3
1.32612e-54	0.916256	0.63	0.438	2.60092e-50	3	CLU
2.07095e-32	0.885566	0.475	0.294	4.06174e-28	3	BASP1
9.27445e-37	0.876486	0.537	0.387	1.819e-32	3	EMC6
3.87985e-21	0.87555	0.412	0.293	7.60954e-17	3	SDF2L1
2.54704e-11	0.872413	0.292	0.21	4.9955e-07	3	ADGRG6
2.37563e-28	0.869427	0.473	0.32	4.65932e-24	3	S100A16
1.94552e-19	0.867471	0.398	0.284	3.81575e-15	3	ELP5
9.5382e-44	0.866143	0.582	0.398	1.87073e-39	3	NCAM2
5.43391e-23	0.854981	0.45	0.328	1.06575e-18	3	LAGE3
1.07008e-149	0.842728	0.86	0.653	2.09875e-145	3	C1QBP
5.32647e-58	0.841742	0.688	0.469	1.04468e-53	3	CA2
6.5134e-16	0.835607	0.36	0.255	1.27747e-11	3	ITPK1
1.0966e-10	0.825234	0.256	0.174	2.15077e-06	3	DCDC2
1.82609e-51	0.823986	0.648	0.47	3.58152e-47	3	IGFBP4
3.04471e-09	0.820762	0.264	0.192	5.97158e-05	3	DHX33
6.40927e-35	0.811661	0.553	0.385	1.25705e-30	3	KYNU
2.37312e-26	0.802581	0.505	0.384	4.6544e-22	3	G6PD
1.37116e-09	0.800876	0.269	0.195	2.68925e-05	3	CCNQ
1.92967e-32	0.791254	0.523	0.337	3.78465e-28	3	STC1
1.79614e-10	0.790618	0.288	0.207	3.52276e-06	3	BDH1
2.37283e-31	0.786569	0.543	0.409	4.65383e-27	3	RABEP1
4.61767e-48	0.785518	0.644	0.473	9.05663e-44	3	DCXR
1.36131e-09	0.784778	0.287	0.212	2.66993e-05	3	RAB30
1.9714e-07	0.782411	0.251	0.189	0.00386651	3	VARS1
1.05349e-10	0.779562	0.314	0.234	2.06622e-06	3	TRMT12
1.04941e-30	0.775694	0.541	0.4	2.05821e-26	3	RNASEK
2.92411e-11	0.772381	0.317	0.234	5.73506e-07	3	SEMA3F
6.06103e-13	0.769445	0.352	0.259	1.18875e-08	3	ENPP1
3.28222e-29	0.768035	0.536	0.405	6.43742e-25	3	SERPINH1
1.74334e-24	0.767256	0.499	0.376	3.41921e-20	3	TRAPPC1
2.8808e-09	0.76711	0.262	0.187	5.65012e-05	3	RET
1.57604e-19	0.765172	0.441	0.323	3.09108e-15	3	SLC25A11
3.72681e-16	0.763276	0.402	0.298	7.3094e-12	3	ACOT7
2.78443e-21	0.754541	0.465	0.349	5.46109e-17	3	KIF1C
2.70037e-56	0.748785	0.719	0.52	5.29623e-52	3	SLC6A14
1.50243e-17	0.746458	0.431	0.321	2.94672e-13	3	SMIM22
1.29749e-45	0.745017	0.649	0.489	2.54476e-41	3	ATP5MC1
1.33354e-81	0.739523	0.773	0.592	2.61546e-77	3	TPD52L1
2.4655e-16	0.736526	0.409	0.303	4.83558e-12	3	INO80E
8.58251e-26	0.735226	0.522	0.393	1.68329e-21	3	CLDN7
4.09236e-16	0.73292	0.389	0.278	8.02635e-12	3	SYTL5
2.48523e-07	0.730872	0.266	0.203	0.00487428	3	SNX24
7.92297e-09	0.730612	0.298	0.225	0.000155393	3	FAM102B
7.71723e-15	0.723327	0.419	0.331	1.51358e-10	3	TACO1
1.90644e-23	0.722293	0.497	0.373	3.73909e-19	3	EIF5A
2.8081e-49	0.721957	0.701	0.513	5.50753e-45	3	PRSS23
3.22103e-18	0.710503	0.445	0.329	6.3174e-14	3	TIMP1
1.15966e-11	0.70977	0.346	0.256	2.27444e-07	3	CHCHD10
2.41953e-08	0.708728	0.264	0.194	0.000474543	3	LRRC75A
5.01576e-08	0.707466	0.292	0.227	0.000983741	3	MCRIP2
5.72219e-11	0.706298	0.358	0.282	1.12229e-06	3	ACADVL
2.12958e-23	0.698732	0.517	0.403	4.17674e-19	3	AIMP2
1.82954e-10	0.69275	0.322	0.238	3.58828e-06	3	EPB41L2
2.92451e-29	0.687389	0.567	0.427	5.73584e-25	3	FADS1
9.14376e-07	0.686433	0.287	0.23	0.0179337	3	TPRN
2.27431e-12	0.686046	0.396	0.316	4.4606e-08	3	DNLZ
7.96489e-09	0.685115	0.287	0.211	0.000156215	3	TROAP
1.84008e-25	0.684607	0.548	0.43	3.60894e-21	3	GNAI2
7.62396e-16	0.678716	0.454	0.359	1.49529e-11	3	RPAIN
1.35745e-07	0.676548	0.295	0.23	0.00266236	3	CUEDC2
3.86335e-114	0.668545	0.973	0.764	7.57718e-110	3	TFF1
4.91127e-07	0.666932	0.285	0.225	0.00963247	3	UBE2F
7.38025e-18	0.658274	0.466	0.35	1.44749e-13	3	PHF19
1.53251e-08	0.649006	0.355	0.289	0.00030057	3	ACTR1A
2.78991e-15	0.648937	0.398	0.277	5.47186e-11	3	QPRT
2.82117e-10	0.647052	0.282	0.193	5.53316e-06	3	SLC27A6
4.52924e-10	0.645828	0.357	0.277	8.8832e-06	3	AC139530.2
4.73362e-59	0.645429	0.759	0.596	9.28405e-55	3	ARMT1
1.36032e-12	0.643556	0.412	0.327	2.66799e-08	3	FLOT1
5.69778e-24	0.642527	0.551	0.445	1.11751e-19	3	EMD
2.44416e-06	0.639379	0.263	0.205	0.0479372	3	GALK1
2.76754e-26	0.638989	0.58	0.46	5.42799e-22	3	ISG15
1.36661e-12	0.636268	0.353	0.251	2.68034e-08	3	CDC20
6.05649e-07	0.631828	0.312	0.252	0.0118786	3	PHF23
4.30277e-06	0.631271	0.276	0.222	0.0843902	3	HMOX2
1.11647e-11	0.630964	0.408	0.328	2.18974e-07	3	MYO1C
1.44865e-48	0.630851	0.735	0.579	2.84123e-44	3	TXNDC17
4.95464e-10	0.630376	0.359	0.281	9.71753e-06	3	NQO2
1.10843e-12	0.629424	0.417	0.326	2.17396e-08	3	NAXE
1.31297e-11	0.628263	0.369	0.273	2.57512e-07	3	PCDH7
7.55731e-17	0.628087	0.497	0.404	1.48222e-12	3	C1orf122
6.49033e-32	0.618102	0.629	0.506	1.27295e-27	3	FKBP4
1.96871e-08	0.617951	0.348	0.279	0.000386122	3	RBM6
4.09991e-16	0.61631	0.485	0.391	8.04116e-12	3	CLTB
3.29626e-08	0.613345	0.346	0.279	0.000646495	3	NME3
6.72715e-07	0.612605	0.295	0.233	0.013194	3	PHLDA2
8.79507e-06	0.609275	0.263	0.21	0.172498	3	VPS37A
1.10932e-06	0.607974	0.299	0.238	0.021757	3	PIK3CB
2.4312e-06	0.607958	0.274	0.215	0.0476831	3	CDC45
2.08342e-05	0.60739	0.259	0.206	0.408621	3	NSDHL
1.52915e-34	0.606321	0.652	0.529	2.99913e-30	3	MRPS16
2.61706e-67	0.606301	0.788	0.642	5.13285e-63	3	PSMB6
1.96367e-10	0.604111	0.384	0.301	3.85135e-06	3	SFXN2
6.01532e-05	0.603257	0.29	0.247	1	3	KRTCAP3
1.82144e-07	0.60129	0.339	0.278	0.00357238	3	LTV1
1.16273e-07	0.600191	0.292	0.223	0.00228046	3	ANKRD39
3.10142e-05	0.598898	0.274	0.224	0.608282	3	DIMT1
1.62358e-17	0.598756	0.503	0.386	3.18432e-13	3	TUBB3
3.09279e-10	0.598068	0.407	0.332	6.06589e-06	3	ZNF593
3.27071e-06	0.598029	0.318	0.264	0.0641485	3	GPS2
1.24444e-12	0.596901	0.447	0.366	2.44072e-08	3	POLR3K
2.23917e-182	0.595623	0.979	0.856	4.39169e-178	3	AGR2
5.22264e-05	0.593224	0.268	0.221	1	3	FDX2
1.86897e-34	0.591867	0.66	0.544	3.66561e-30	3	NAA10
3.47438e-06	0.588773	0.3	0.245	0.068143	3	GDI1
1.33227e-07	0.588364	0.342	0.277	0.00261298	3	HAGHL
3.12531e-13	0.587848	0.464	0.384	6.12967e-09	3	TOR1A
1.004e-08	0.587167	0.396	0.331	0.000196914	3	SMIM4
1.24813e-18	0.585879	0.531	0.432	2.44796e-14	3	PAXX
1.58446e-06	0.583783	0.299	0.239	0.0310761	3	MYB
6.65983e-08	0.582133	0.365	0.305	0.00130619	3	APEH
1.29965e-06	0.580928	0.291	0.23	0.0254901	3	HYOU1
3.14756e-46	0.580598	0.739	0.601	6.17331e-42	3	TPM1
4.03797e-17	0.579418	0.524	0.428	7.91967e-13	3	SSNA1
1.86137e-17	0.578649	0.537	0.451	3.6507e-13	3	TATDN1
1.26442e-05	0.577702	0.297	0.244	0.24799	3	GLOD4
5.25324e-09	0.577633	0.381	0.311	0.000103032	3	DMKN
1.20093e-12	0.573382	0.458	0.375	2.35539e-08	3	LSM2
2.05569e-06	0.573157	0.305	0.247	0.0403183	3	TTL
1.27774e-07	0.566875	0.373	0.317	0.00250603	3	NUP88
1.25014e-15	0.566514	0.496	0.405	2.45189e-11	3	FUCA2
4.1462e-07	0.561047	0.351	0.292	0.00813195	3	WDR46
5.87203e-35	0.557947	0.687	0.57	1.15168e-30	3	CENPX
2.34736e-09	0.557277	0.366	0.283	4.60387e-05	3	CEP55
1.3109e-07	0.557265	0.356	0.293	0.00257107	3	POLDIP2
5.10055e-07	0.556151	0.365	0.307	0.0100037	3	DERL2
8.4227e-12	0.553963	0.458	0.377	1.65194e-07	3	MRPS12
1.07582e-27	0.548975	0.633	0.532	2.11001e-23	3	CSRP1
5.88423e-07	0.548916	0.302	0.235	0.0115407	3	CYP51A1
8.59359e-11	0.546932	0.437	0.367	1.68546e-06	3	TIMM10
9.03813e-149	0.54418	0.973	0.853	1.77265e-144	3	SLC39A6
4.94401e-06	0.542993	0.287	0.225	0.0969668	3	FBXO5
5.02518e-09	0.542584	0.396	0.327	9.85588e-05	3	PMVK
0.00262924	0.540804	0.253	0.224	1	3	XPO5
1.18483e-08	0.54046	0.4	0.329	0.00023238	3	SCCPDH
8.88045e-09	0.540349	0.35	0.268	0.000174172	3	PBK
7.23259e-11	0.538709	0.371	0.273	1.41853e-06	3	DLGAP5
3.44675e-07	0.538144	0.38	0.323	0.00676011	3	SPAG7
6.62642e-19	0.536131	0.56	0.464	1.29964e-14	3	BSG
2.42902e-19	0.535823	0.572	0.471	4.76404e-15	3	NDUFB8
9.35403e-18	0.534283	0.567	0.478	1.83461e-13	3	DPM3
7.03884e-48	0.532378	0.771	0.647	1.38053e-43	3	SSR4
2.78392e-17	0.532101	0.543	0.45	5.4601e-13	3	UQCC2
5.11729e-05	0.531446	0.253	0.202	1	3	FKBP5
1.43258e-07	0.531007	0.355	0.285	0.00280971	3	RAMP3
4.25779e-06	0.530905	0.328	0.271	0.0835081	3	TMEM160
1.56997e-05	0.530718	0.292	0.238	0.307918	3	KITLG
5.23675e-05	0.528857	0.291	0.242	1	3	CLIC3
5.81746e-05	0.525311	0.263	0.213	1	3	PRLR
3.00261e-09	0.524725	0.41	0.336	5.88903e-05	3	SLC25A10
2.42272e-18	0.523903	0.567	0.432	4.75168e-14	3	NECAB1
0.00232836	0.523243	0.259	0.227	1	3	DNAJA3
1.65337e-05	0.523127	0.322	0.271	0.324275	3	TMEM38B
2.92604e-05	0.52308	0.308	0.259	0.573884	3	RPP30
1.61636e-08	0.521048	0.395	0.323	0.000317017	3	NR2C2AP
0.000258679	0.520823	0.312	0.276	1	3	CLUH
2.74524e-07	0.518925	0.351	0.284	0.00538424	3	CTPS1
1.38765e-07	0.515039	0.399	0.339	0.0027216	3	MRPS2
0.000361038	0.514366	0.284	0.247	1	3	TMEM199
0.000198413	0.513848	0.301	0.262	1	3	SLC39A4
1.62373e-06	0.513784	0.371	0.319	0.0318462	3	CCDC85B
8.69895e-09	0.512287	0.416	0.348	0.000170613	3	HARS1
0.000164564	0.512262	0.329	0.291	1	3	RNF167
1.29114e-11	0.510138	0.493	0.418	2.5323e-07	3	PCBD1
0.000942248	0.509017	0.266	0.23	1	3	DUSP23
5.96077e-06	0.507953	0.323	0.267	0.116909	3	HES6
1.90007e-05	0.506999	0.31	0.258	0.372661	3	CHEK2
8.28036e-05	0.506093	0.315	0.271	1	3	PPP2R2D
3.58582e-05	0.505007	0.275	0.221	0.703287	3	CCNE2
3.77484e-06	0.502378	0.365	0.31	0.074036	3	TIMM23
3.2088e-07	0.501608	0.372	0.312	0.00629342	3	GPS1
1.17209e-100	0.500694	0.89	0.779	2.29881e-96	3	EIF4A1
1.52847e-17	0.499557	0.573	0.473	2.99779e-13	3	PPIF
0.000495684	0.498942	0.308	0.269	1	3	COQ6
8.04539e-127	0.49863	0.932	0.823	1.57794e-122	3	PFN1
3.03579e-16	0.498078	0.557	0.478	5.95409e-12	3	UTP18
1.83191e-21	0.496021	0.614	0.515	3.59293e-17	3	CHCHD1
8.91701e-05	0.494239	0.323	0.278	1	3	MRPL12
0.000100715	0.489994	0.307	0.261	1	3	UBL4A
1.73058e-31	0.489954	0.706	0.589	3.39419e-27	3	AHSA1
0.00130735	0.488266	0.264	0.229	1	3	NDUFA9
0.000288951	0.487555	0.293	0.25	1	3	ANTKMT
6.54532e-07	0.487121	0.395	0.338	0.0128373	3	BCAP31
0.00633002	0.486679	0.255	0.229	1	3	RBM15B
0.00107006	0.486444	0.298	0.262	1	3	ELOVL5
1.53965e-38	0.485979	0.738	0.634	3.01972e-34	3	MRPS23
6.45865e-43	0.48579	0.778	0.659	1.26673e-38	3	SLIRP
1.07562e-05	0.485476	0.346	0.297	0.210961	3	MAPK3
3.19695e-14	0.484929	0.535	0.461	6.27017e-10	3	ANXA7
2.60663e-05	0.483726	0.338	0.291	0.511239	3	SLF2
3.99162e-31	0.483402	0.713	0.599	7.82876e-27	3	ESR1
1.48956e-15	0.483064	0.548	0.445	2.92148e-11	3	DNAJC9
0.00231151	0.480679	0.264	0.231	1	3	POLR1G
4.43711e-29	0.479505	0.726	0.599	8.70251e-25	3	KPNA2
0.00153556	0.475493	0.256	0.22	1	3	CHCHD4
2.71673e-21	0.47544	0.623	0.537	5.32833e-17	3	ATP6AP1
0.00304536	0.473922	0.268	0.236	1	3	PUS1
0.000567074	0.473712	0.322	0.288	1	3	PRKACA
1.23043e-08	0.473513	0.441	0.374	0.000241324	3	PTGES2
5.24336e-12	0.472609	0.509	0.438	1.02838e-07	3	SURF2
2.14402e-05	0.470295	0.294	0.235	0.420507	3	ZNF367
0.00072219	0.470149	0.289	0.252	1	3	KIFBP
0.00713261	0.469495	0.307	0.287	1	3	SOCS4
0.00719648	0.466385	0.266	0.237	1	3	RNASEH2B
5.83292e-07	0.465366	0.401	0.344	0.0114401	3	HIRIP3
1.46862e-21	0.463349	0.644	0.551	2.8804e-17	3	DCTPP1
0.000535542	0.462671	0.308	0.27	1	3	GSKIP
0.000308921	0.462613	0.311	0.271	1	3	BCAS4
1.08982e-08	0.458486	0.457	0.395	0.000213746	3	TP53
3.68722e-36	0.458396	0.757	0.656	7.23175e-32	3	ATP5MD
0.000109553	0.457983	0.295	0.245	1	3	UCK2
2.71032e-14	0.456491	0.559	0.45	5.31575e-10	3	CCNB1
1.59395e-06	0.456017	0.29	0.22	0.0312621	3	H1-3
0.000233259	0.456003	0.302	0.257	1	3	DARS2
7.06871e-06	0.455457	0.384	0.336	0.138639	3	HTATIP2
0.000217052	0.455156	0.29	0.242	1	3	SRA1
0.00184685	0.454847	0.299	0.266	1	3	HMBS
0.00493701	0.452778	0.265	0.234	1	3	AP4B1
0.00113229	0.452474	0.282	0.244	1	3	CDKN2AIPNL
1.73027e-06	0.45218	0.4	0.343	0.0339358	3	RNASET2
1.84263e-71	0.450295	0.875	0.774	3.61394e-67	3	YWHAE
9.3657e-12	0.449398	0.522	0.441	1.83689e-07	3	IMP4
0.00147502	0.448069	0.279	0.241	1	3	RGS19
0.0034005	0.447899	0.256	0.224	1	3	JOSD2
3.57139e-09	0.446737	0.475	0.411	7.00457e-05	3	ATP6V1F
5.38783e-09	0.446561	0.48	0.419	0.000105672	3	FUT8
0.00269097	0.444072	0.287	0.256	1	3	CNDP2
1.33397e-05	0.442521	0.375	0.324	0.261631	3	YIF1A
1.62139e-10	0.442458	0.506	0.443	3.18003e-06	3	NTMT1
0.0063997	0.440703	0.259	0.23	1	3	IDE
0.000623307	0.440468	0.304	0.266	1	3	TMED8
0.000120221	0.439888	0.362	0.324	1	3	RUVBL1
2.73991e-06	0.439396	0.396	0.34	0.0537379	3	HSPA1B
6.54682e-08	0.438897	0.441	0.377	0.00128403	3	BANF1
1.70933e-22	0.438768	0.667	0.577	3.3525e-18	3	POLR2G
5.37371e-07	0.438412	0.429	0.381	0.0105395	3	RRP36
4.46378e-10	0.437201	0.495	0.42	8.75481e-06	3	PGP
2.45207e-06	0.436964	0.397	0.341	0.0480925	3	IVD
0.000161825	0.436842	0.324	0.277	1	3	STMN3
0.000878199	0.433857	0.317	0.278	1	3	NFU1
0.00097642	0.433777	0.311	0.275	1	3	PIN1
0.00311814	0.433729	0.268	0.235	1	3	FAM241A
5.97009e-16	0.43315	0.616	0.506	1.17091e-11	3	ATAD2
3.79744e-15	0.432547	0.584	0.508	7.44792e-11	3	DNPH1
0.00557873	0.4316	0.298	0.269	1	3	PNO1
9.22973e-06	0.431478	0.378	0.326	0.181023	3	CDC42BPB
9.69723e-07	0.430649	0.361	0.292	0.0190192	3	ARHGAP11A
2.66755e-61	0.430048	0.911	0.791	5.23186e-57	3	GFRA1
0.00103447	0.429544	0.298	0.262	1	3	NCBP3
1.72328e-08	0.429489	0.458	0.393	0.000337986	3	TSEN54
0.00276397	0.429284	0.281	0.247	1	3	MRPL2
0.000873672	0.429222	0.302	0.264	1	3	PNPT1
0.000867812	0.427635	0.3	0.261	1	3	ODF2
8.86546e-66	0.42582	0.858	0.773	1.73878e-61	3	MRPL41
0.000151425	0.42434	0.391	0.359	1	3	INTS8
2.64905e-06	0.423927	0.417	0.363	0.0519557	3	BSCL2
2.46218e-14	0.422127	0.583	0.496	4.82908e-10	3	PCMT1
8.51026e-17	0.421653	0.614	0.528	1.66912e-12	3	CSE1L
0.000221828	0.421309	0.347	0.304	1	3	TIMM50
0.00199489	0.420907	0.337	0.307	1	3	GSTZ1
5.50229e-06	0.420614	0.414	0.366	0.107916	3	C11orf98
1.32038e-06	0.420079	0.448	0.413	0.0258966	3	PAFAH1B1
3.10718e-08	0.419157	0.482	0.425	0.000609411	3	RPP21
2.16875e-27	0.418241	0.742	0.641	4.25357e-23	3	LAMTOR4
1.9579e-07	0.417684	0.441	0.38	0.00384003	3	GLA
0.0013067	0.417367	0.322	0.288	1	3	VAT1
0.00565394	0.41723	0.265	0.233	1	3	PELP1
2.43889e-07	0.416894	0.338	0.257	0.0047834	3	HMMR
0.00426164	0.416659	0.293	0.263	1	3	PIR
1.13538e-08	0.416551	0.468	0.389	0.000222683	3	CDKN3
6.40434e-07	0.415391	0.448	0.404	0.0125608	3	COA3
1.0184e-10	0.415387	0.538	0.473	1.99739e-06	3	IMPDH2
8.75164e-09	0.414618	0.496	0.444	0.000171646	3	MRPL58
1.2555e-12	0.412415	0.572	0.5	2.46241e-08	3	HIF1A
0.00701163	0.412298	0.292	0.266	1	3	EIF2B2
0.000641887	0.411337	0.326	0.288	1	3	GLUD1
1.5728e-11	0.410288	0.555	0.47	3.08474e-07	3	BIRC5
0.0011168	0.409796	0.332	0.298	1	3	TBRG4
0.00623648	0.409469	0.291	0.264	1	3	CCDC14
2.43695e-14	0.409201	0.591	0.531	4.77958e-10	3	RHOC
0.000280909	0.409001	0.307	0.259	1	3	ABAT
5.37875e-06	0.407113	0.417	0.369	0.105493	3	ILRUN
3.55862e-05	0.407097	0.404	0.362	0.697953	3	MRPL37
5.97312e-05	0.40691	0.385	0.343	1	3	PGAM5
1.44954e-08	0.406182	0.492	0.424	0.000284297	3	NOP16
2.68866e-42	0.405581	0.813	0.718	5.27327e-38	3	NDUFB9
8.89859e-06	0.404367	0.38	0.321	0.174528	3	KIF11
1.39699e-08	0.403621	0.515	0.467	0.000273992	3	DCAF13
9.09797e-05	0.402963	0.372	0.33	1	3	CDC27
2.29438e-47	0.401853	0.827	0.737	4.49997e-43	3	COX7A2
1.46549e-08	0.401538	0.501	0.443	0.000287428	3	DDAH2
0.00773933	0.400075	0.308	0.283	1	3	XPO7
6.35226e-16	0.400008	0.611	0.545	1.24587e-11	3	DDX21
0.000349387	0.399139	0.358	0.325	1	3	ANKRD40
1.89225e-07	0.398915	0.482	0.432	0.00371127	3	KRTCAP2
2.77728e-10	0.396459	0.534	0.468	5.44708e-06	3	NPEPL1
1.28276e-13	0.39575	0.595	0.528	2.51588e-09	3	MRPS25
1.4421e-10	0.395524	0.544	0.489	2.82839e-06	3	LDOC1
1.34493e-21	0.394884	0.676	0.608	2.63781e-17	3	ANAPC11
1.48043e-05	0.393591	0.372	0.313	0.290357	3	GREB1
0.0055798	0.391934	0.347	0.326	1	3	MRPL4
2.37929e-15	0.389597	0.629	0.559	4.66651e-11	3	ELP2
5.49741e-08	0.38957	0.489	0.434	0.00107821	3	NOL11
2.65087e-18	0.387631	0.692	0.595	5.19914e-14	3	UBE2T
0.0037932	0.387235	0.282	0.248	1	3	MGST3
6.83564e-07	0.38476	0.465	0.409	0.0134067	3	MTHFD1
1.37819e-07	0.383761	0.497	0.457	0.00270305	3	VBP1
5.65846e-11	0.382671	0.569	0.479	1.10979e-06	3	CDK1
0.00612835	0.382271	0.301	0.274	1	3	PHF5A
1.55246e-05	0.38115	0.332	0.268	0.304484	3	PLK1
3.4376e-08	0.381114	0.498	0.444	0.000674217	3	MRPL24
4.62006e-18	0.381066	0.66	0.592	9.06131e-14	3	GTF3A
3.97182e-12	0.380751	0.589	0.52	7.78994e-08	3	NOLC1
0.00793951	0.38051	0.285	0.258	1	3	FPGS
0.0013325	0.379252	0.337	0.303	1	3	MRPS10
2.28015e-06	0.376821	0.466	0.432	0.0447206	3	CNOT7
1.17497e-10	0.376036	0.582	0.515	2.30446e-06	3	NRCAM
1.90401e-05	0.375979	0.423	0.381	0.373433	3	DNAJA2
1.15062e-08	0.375021	0.518	0.466	0.000225671	3	KIAA1191
2.13044e-09	0.374852	0.541	0.487	4.17844e-05	3	MRPL14
0.00275423	0.373462	0.347	0.316	1	3	FASN
7.04397e-05	0.373377	0.411	0.374	1	3	RRM2B
5.79816e-06	0.371473	0.444	0.393	0.113719	3	ENDOG
1.03805e-09	0.37146	0.553	0.48	2.03593e-05	3	PTMS
0.000598943	0.371403	0.365	0.325	1	3	MTRNR2L3
0.000347255	0.371123	0.363	0.323	1	3	MRPL38
1.14407e-33	0.370654	0.795	0.704	2.24386e-29	3	ADRM1
9.02201e-05	0.370443	0.321	0.264	1	3	PTTG1
0.000327912	0.370355	0.395	0.359	1	3	ACLY
0.00060036	0.370203	0.363	0.325	1	3	IDH3G
1.1986e-19	0.369804	0.745	0.627	2.35081e-15	3	TMEM64
6.94979e-05	0.369394	0.43	0.401	1	3	OPA1
3.48491e-06	0.368211	0.457	0.409	0.0683496	3	AP000721.1
0.00747457	0.367849	0.34	0.322	1	3	OSGIN2
2.23298e-18	0.367809	0.68	0.609	4.37954e-14	3	POLR2L
2.63836e-05	0.3677	0.429	0.391	0.517461	3	MRTO4
3.37015e-07	0.367493	0.465	0.393	0.00660987	3	HELLS
6.8658e-18	0.367302	0.682	0.612	1.34659e-13	3	PHB
2.87943e-11	0.366729	0.583	0.525	5.64742e-07	3	SF3B5
0.000153201	0.366704	0.391	0.35	1	3	AC000120.2
1.58994e-08	0.365734	0.526	0.467	0.000311835	3	SLC35B1
0.000515027	0.365524	0.368	0.334	1	3	IFRD1
7.69193e-06	0.365025	0.466	0.422	0.150862	3	TMEM219
0.00133297	0.364895	0.368	0.338	1	3	TIPRL
6.75381e-05	0.36406	0.435	0.399	1	3	ZC3H14
4.51031e-19	0.363808	0.697	0.615	8.84607e-15	3	NHP2
1.20687e-05	0.363754	0.441	0.393	0.236703	3	SPR
1.12525e-22	0.363207	0.722	0.646	2.20696e-18	3	BUB3
1.55206e-05	0.362252	0.463	0.424	0.304406	3	COPS3
5.9036e-46	0.360264	0.874	0.78	1.15787e-41	3	STARD10
0.000305295	0.359515	0.394	0.363	1	3	COA8
0.00575525	0.358841	0.319	0.289	1	3	TST
4.93276e-06	0.357815	0.473	0.432	0.0967463	3	SCAND1
2.29732e-05	0.357704	0.435	0.389	0.450574	3	MGMT
4.09072e-05	0.357075	0.417	0.374	0.802313	3	EMG1
3.29561e-30	0.356293	0.775	0.688	6.46368e-26	3	GHITM
0.00425205	0.356278	0.353	0.325	1	3	NUDT14
0.00033848	0.355852	0.389	0.352	1	3	BOLA3
1.65482e-05	0.355268	0.441	0.4	0.32456	3	ANAPC15
5.11713e-28	0.354593	0.788	0.702	1.00362e-23	3	CRABP2
1.43103e-19	0.354088	0.73	0.648	2.80667e-15	3	COPS9
3.26789e-05	0.353524	0.426	0.374	0.640932	3	CENPW
1.86174e-05	0.353249	0.454	0.408	0.365143	3	TAF11
1.71768e-06	0.353153	0.477	0.427	0.0336888	3	SPECC1
0.000116621	0.35238	0.428	0.394	1	3	TRIP6
2.02552e-05	0.352324	0.454	0.417	0.397265	3	TAX1BP3
0.000340781	0.352264	0.392	0.355	1	3	DIAPH1
1.47423e-32	0.352039	0.805	0.723	2.89141e-28	3	SLC9A3R1
9.02484e-27	0.351542	0.775	0.684	1.77004e-22	3	JPT1
8.76246e-05	0.350131	0.414	0.374	1	3	DDX49
0.0022659	0.349781	0.375	0.346	1	3	TUBG1
0.00580934	0.349525	0.35	0.326	1	3	ISCA2
1.08222e-06	0.349509	0.498	0.458	0.0212256	3	NOP10
0.00792944	0.349394	0.289	0.261	1	3	PITPNA
2.477e-12	0.348082	0.613	0.557	4.85814e-08	3	AMZ2
0.00986799	0.346649	0.338	0.318	1	3	PHTF2
4.62947e-10	0.345898	0.584	0.526	9.07978e-06	3	MRPL52
1.73793e-10	0.345618	0.59	0.537	3.4086e-06	3	ARL3
9.75137e-18	0.344955	0.721	0.63	1.91254e-13	3	LGALS1
0.000672431	0.344709	0.4	0.369	1	3	ARRDC1
5.27118e-18	0.34438	0.799	0.729	1.03384e-13	3	MTRNR2L6
1.30507e-111	0.343857	0.977	0.911	2.55964e-107	3	NME1
9.43868e-06	0.343406	0.468	0.43	0.185121	3	TSR3
3.6051e-10	0.34288	0.588	0.535	7.07068e-06	3	TSTD1
9.75147e-37	0.342362	0.867	0.776	1.91256e-32	3	NMD3
2.46753e-21	0.34105	0.726	0.653	4.83956e-17	3	ARPC5L
0.00217048	0.339858	0.377	0.348	1	3	H2AC6
1.32768e-07	0.339231	0.528	0.479	0.00260398	3	NUDC
0.00196755	0.339182	0.348	0.314	1	3	USP39
2.87015e-07	0.338415	0.541	0.475	0.00562923	3	H4C3
0.00650299	0.336219	0.334	0.308	1	3	CKLF
2.75524e-08	0.335787	0.532	0.48	0.000540385	3	PTPA
0.000101018	0.335481	0.443	0.41	1	3	FAM50A
0.0090116	0.335463	0.288	0.256	1	3	SKA3
0.00429535	0.335131	0.398	0.379	1	3	CCDC25
0.00423713	0.334902	0.341	0.312	1	3	MRPL55
5.13497e-05	0.334686	0.363	0.302	1	3	TUBA1A
0.00114496	0.334312	0.388	0.359	1	3	NUDCD1
7.01797e-05	0.333005	0.44	0.403	1	3	CHCHD5
0.00396309	0.331693	0.266	0.228	1	3	BUB1
2.23165e-17	0.330846	0.708	0.638	4.37693e-13	3	C7orf50
6.17725e-14	0.32981	0.657	0.598	1.21154e-09	3	MRPL57
0.00089786	0.329734	0.39	0.355	1	3	FLII
2.23336e-11	0.328753	0.619	0.55	4.38028e-07	3	HSPH1
0.000164049	0.328495	0.427	0.39	1	3	KCTD20
0.000207265	0.328183	0.282	0.226	1	3	ELOVL2
1.76878e-05	0.327848	0.474	0.429	0.346912	3	THBS1
5.05159e-05	0.327622	0.463	0.432	0.990767	3	CPSF2
0.00891622	0.326848	0.342	0.321	1	3	SLC16A7
4.59632e-06	0.326379	0.502	0.456	0.0901477	3	PCM1
0.00555681	0.326079	0.342	0.312	1	3	MRPL34
9.7424e-09	0.325251	0.563	0.514	0.000191078	3	RMDN1
0.00129199	0.323699	0.414	0.389	1	3	RAP1A
0.00595952	0.323465	0.326	0.293	1	3	SYT1
0.000371142	0.323412	0.425	0.393	1	3	POP5
2.22337e-24	0.322252	0.78	0.701	4.3607e-20	3	AURKAIP1
4.64728e-05	0.321806	0.46	0.422	0.911471	3	TFPT
0.00628113	0.321797	0.368	0.348	1	3	TASOR
0.00517517	0.321579	0.314	0.279	1	3	TRIP13
0.00362722	0.320587	0.342	0.31	1	3	PPIL1
1.81055e-18	0.320006	0.737	0.67	3.55104e-14	3	IRAK1
2.3128e-07	0.319799	0.521	0.475	0.00453609	3	MRPL28
0.00491853	0.319138	0.382	0.36	1	3	NT5DC2
2.61064e-09	0.317968	0.583	0.538	5.12024e-05	3	LRRC59
7.33653e-18	0.316916	0.747	0.66	1.43891e-13	3	MRPS34
5.65928e-06	0.316506	0.502	0.466	0.110996	3	NPC2
0.000528581	0.316178	0.431	0.406	1	3	NIFK
0.00710489	0.315563	0.376	0.356	1	3	VTA1
0.00159046	0.315505	0.423	0.405	1	3	VMA21
0.00070547	0.314826	0.417	0.388	1	3	HRAS
5.76759e-09	0.314604	0.582	0.543	0.00011312	3	GTF3C6
0.000277283	0.312821	0.435	0.408	1	3	ARHGDIA
6.10385e-13	0.311053	0.708	0.624	1.19715e-08	3	PRR11
8.51587e-16	0.31049	0.705	0.651	1.67022e-11	3	CUTA
0.00459352	0.310135	0.4	0.383	1	3	SELENOK
2.20121e-09	0.310054	0.606	0.559	4.31723e-05	3	TMEM205
0.00116988	0.309514	0.44	0.414	1	3	PSMB3
0.000330268	0.309389	0.424	0.388	1	3	MPDU1
3.28647e-05	0.309321	0.477	0.448	0.644574	3	DPH1
0.000390239	0.308765	0.44	0.407	1	3	SEPTIN9
0.000133697	0.308251	0.475	0.45	1	3	CIAO2B
1.04176e-10	0.307983	0.637	0.574	2.0432e-06	3	CKS2
2.55105e-06	0.307153	0.524	0.469	0.0500338	3	AURKA
3.0232e-07	0.307133	0.546	0.504	0.0059294	3	MAPKAP1
0.00607725	0.307045	0.375	0.35	1	3	ERVK3-1
9.01683e-09	0.306653	0.58	0.526	0.000176847	3	ARPC4
2.14535e-06	0.305299	0.53	0.491	0.0420768	3	RANBP1
1.43183e-101	0.304363	0.978	0.935	2.80824e-97	3	KRT8
7.69173e-13	0.3039	0.676	0.607	1.50858e-08	3	KIF22
3.44323e-11	0.303823	0.643	0.595	6.75321e-07	3	SIVA1
1.38087e-13	0.302667	0.667	0.619	2.7083e-09	3	SNRPC
6.39152e-24	0.302586	0.805	0.727	1.25357e-19	3	CYBA
0.000820806	0.302364	0.43	0.398	1	3	NT5C2
1.08068e-11	0.302129	0.639	0.588	2.11954e-07	3	SLC2A4RG
8.77337e-12	0.300563	0.654	0.603	1.72072e-07	3	SLC25A24
0.00224535	0.300132	0.375	0.341	1	3	MCMBP
0.000217353	0.298658	0.454	0.418	1	3	NDUFAF8
2.55614e-07	0.297775	0.557	0.516	0.00501336	3	DAP3
0.00829583	0.296709	0.377	0.356	1	3	BTBD6
6.99812e-06	0.296704	0.52	0.482	0.137254	3	SQLE
1.85388e-06	0.295284	0.528	0.477	0.0363602	3	ZWINT
0.00123699	0.29483	0.42	0.389	1	3	SRPRB
0.00385056	0.294321	0.417	0.404	1	3	FMC1
1.52169e-05	0.294284	0.495	0.449	0.298449	3	SH3BGRL3
0.00488273	0.294225	0.404	0.39	1	3	SETD3
0.00180155	0.294102	0.405	0.369	1	3	GPATCH4
0.00539328	0.29386	0.365	0.334	1	3	NDUFAF3
5.05223e-10	0.293792	0.633	0.571	9.90894e-06	3	PPP2CA
1.47466e-18	0.292985	0.741	0.694	2.89225e-14	3	HSPD1
4.59889e-27	0.292932	0.829	0.755	9.0198e-23	3	SKA2
0.00209169	0.292612	0.418	0.393	1	3	OLFM1
0.0032075	0.292593	0.419	0.402	1	3	RABIF
0.0014866	0.291551	0.423	0.4	1	3	EIF6
0.000147794	0.291361	0.462	0.42	1	3	FAM136A
0.000996158	0.29125	0.415	0.385	1	3	CACNG4
0.00269695	0.291079	0.431	0.416	1	3	REX1BD
1.01647e-06	0.290908	0.552	0.512	0.0199361	3	PFDN6
6.859e-06	0.290452	0.516	0.476	0.134526	3	SNX3
0.000170382	0.290172	0.484	0.46	1	3	BCCIP
2.41679e-05	0.289834	0.504	0.46	0.474005	3	MYDGF
2.59518e-07	0.289771	0.581	0.543	0.00508992	3	MRPL33
2.17707e-39	0.289169	0.88	0.816	4.26988e-35	3	PSMB7
5.93016e-29	0.288975	0.829	0.764	1.16308e-24	3	MRPL51
6.06198e-30	0.288931	0.806	0.752	1.18894e-25	3	PSMD12
4.18831e-11	0.288198	0.657	0.602	8.21454e-07	3	PSMD14
1.05172e-06	0.288011	0.56	0.522	0.0206274	3	METTL26
7.14697e-29	0.287396	0.843	0.768	1.40173e-24	3	NDUFB10
1.77494e-05	0.286132	0.551	0.521	0.348119	3	EEF1A1
1.94064e-08	0.285148	0.589	0.556	0.000380618	3	EIF2S1
4.12989e-05	0.284892	0.498	0.457	0.809995	3	ATOX1
2.11998e-06	0.284715	0.552	0.504	0.0415791	3	MRPL21
3.91104e-41	0.284614	0.886	0.83	7.67073e-37	3	HSPA8
0.000307494	0.284506	0.47	0.448	1	3	RC3H2
0.00322782	0.284364	0.401	0.378	1	3	ZMYND19
0.000721034	0.282255	0.438	0.404	1	3	CETN2
0.00084045	0.281974	0.409	0.366	1	3	ANLN
5.45548e-05	0.279942	0.489	0.457	1	3	PRPF4
3.36071e-08	0.278165	0.602	0.564	0.000659136	3	NBN
1.66962e-18	0.278121	0.75	0.707	3.27463e-14	3	TPM4
4.50475e-06	0.277421	0.559	0.529	0.0883517	3	HDDC2
1.82433e-98	0.277325	0.989	0.958	3.57807e-94	3	COX6C
2.63141e-08	0.276845	0.592	0.543	0.000516099	3	PSMC4
3.9759e-05	0.275975	0.502	0.466	0.779794	3	ARF4
1.37013e-07	0.275802	0.589	0.538	0.00268723	3	CMC2
4.10727e-06	0.274532	0.545	0.509	0.0805558	3	STOML2
3.54645e-09	0.274383	0.652	0.598	6.95566e-05	3	SPCS1
0.000184998	0.273914	0.488	0.458	1	3	ZHX1
4.10312e-08	0.272714	0.602	0.569	0.000804745	3	PPP4C
2.2145e-07	0.272544	0.585	0.55	0.0043433	3	TAGLN2
0.00103086	0.272312	0.459	0.435	1	3	GLRX3
0.00228342	0.272022	0.434	0.413	1	3	SURF1
1.39962e-05	0.272009	0.522	0.489	0.274507	3	EIF4E2
0.00761245	0.271013	0.409	0.394	1	3	MAPK9
0.00438575	0.269843	0.482	0.475	1	3	RPL18A
0.000904418	0.269638	0.46	0.433	1	3	SRP19
0.000152628	0.268904	0.495	0.468	1	3	NIT2
2.28861e-06	0.268892	0.556	0.521	0.0448866	3	HEXB
1.78988e-06	0.268838	0.577	0.54	0.035105	3	MRPL53
3.24554e-05	0.267764	0.522	0.495	0.636547	3	AKT1
0.00319407	0.26765	0.416	0.385	1	3	CTSB
0.00554198	0.267483	0.398	0.37	1	3	TSR1
6.42129e-05	0.266972	0.527	0.508	1	3	LAMTOR2
6.40629e-11	0.266749	0.658	0.623	1.25647e-06	3	KARS1
2.70305e-14	0.26599	0.763	0.703	5.3015e-10	3	NDUFB1
7.78767e-37	0.26557	0.903	0.85	1.5274e-32	3	FXYD3
3.0224e-30	0.264938	0.845	0.793	5.92784e-26	3	PSMB1
0.00404648	0.264854	0.423	0.402	1	3	MRPL47
4.15447e-06	0.264789	0.547	0.513	0.0814817	3	WDR1
0.00958595	0.264071	0.41	0.392	1	3	SBDS
4.47149e-113	0.263991	0.999	0.976	8.76993e-109	3	ACTG1
7.93789e-08	0.263769	0.604	0.555	0.00155686	3	STUB1
4.97918e-08	0.262537	0.624	0.589	0.000976566	3	COX16
2.02821e-11	0.262536	0.693	0.643	3.97793e-07	3	NDUFA2
4.46994e-07	0.262372	0.609	0.537	0.0087669	3	S100A14
2.65295e-08	0.261993	0.606	0.568	0.000520323	3	PTPN1
4.36672e-06	0.26094	0.531	0.498	0.0856445	3	GNPNAT1
0.00279757	0.260197	0.435	0.408	1	3	TMX1
0.00871816	0.260081	0.402	0.383	1	3	TADA3
0.0045833	0.260054	0.436	0.414	1	3	CMC1
0.00591097	0.260006	0.38	0.351	1	3	PAFAH1B3
1.08908e-07	0.259727	0.608	0.571	0.002136	3	DYNC2I2
4.60651e-16	0.259222	0.748	0.699	9.03476e-12	3	PRELID3B
0.000822512	0.259034	0.433	0.384	1	3	SPDEF
8.16595e-08	0.257002	0.615	0.577	0.00160159	3	LLGL2
0.000249078	0.256239	0.483	0.457	1	3	AAMP
3.93293e-25	0.256139	0.858	0.791	7.71365e-21	3	GPX4
4.05744e-29	0.255789	0.88	0.82	7.95786e-25	3	HNRNPAB
7.29819e-07	0.255533	0.592	0.556	0.0143139	3	TERF2IP
0.000642169	0.255395	0.459	0.416	1	3	DSCAM
5.28803e-06	0.254924	0.572	0.548	0.103714	3	RPL29
1.26734e-17	0.254875	0.77	0.723	2.48564e-13	3	DYNLL2
4.72773e-39	0.254644	0.924	0.871	9.2725e-35	3	HSP90AB1
0.00186492	0.252817	0.454	0.433	1	3	SLC39A7
2.23414e-112	0.252401	0.996	0.974	4.38181e-108	3	ACTB
2.49824e-09	0.252085	0.688	0.637	4.8998e-05	3	EVL
4.54647e-06	0.250971	0.57	0.535	0.0891699	3	ETF1
0.00472016	0.250712	0.454	0.44	1	3	PRELID1
8.16044e-20	0.250432	0.818	0.761	1.60051e-15	3	COX5B

## Sheet: Hy HIF2a KO
p_val	avg_log2FC	pct.1	pct.2	p_val_adj	cluster	gene		cluster 4 - Hy KO HIF2α
2.31029e-169	2.65653	0.445	0.106	4.53118e-165	4	NR4A1
2.18907e-170	2.43219	0.523	0.158	4.29343e-166	4	DUSP1
5.78396e-249	1.8993	0.786	0.279	1.13441e-244	4	FOS
3.4368e-75	1.823	0.363	0.131	6.74059e-71	4	PDK1
2.35594e-86	1.81509	0.37	0.119	4.6207e-82	4	ALDOC
1.00743e-154	1.71748	0.651	0.249	1.97587e-150	4	EGR1
1.72759e-55	1.59022	0.304	0.112	3.38832e-51	4	PFKFB4
2.98644e-43	1.5437	0.339	0.164	5.85731e-39	4	NR4A2
1.82329e-108	1.47431	0.625	0.306	3.57603e-104	4	CAV1
1.95095e-122	1.46151	0.672	0.357	3.82639e-118	4	HES1
2.88167e-48	1.41625	0.409	0.218	5.65182e-44	4	RHOV
2.8686e-38	1.39244	0.353	0.187	5.62619e-34	4	TRIB1
1.99135e-76	1.34148	0.56	0.309	3.90563e-72	4	PFKFB3
1.73529e-39	1.30792	0.37	0.193	3.40342e-35	4	FILIP1L
2.6179e-159	1.23451	0.87	0.439	5.13449e-155	4	NDRG1
1.41321e-39	1.15341	0.43	0.247	2.77172e-35	4	HK2
2.79013e-37	1.1214	0.406	0.225	5.47228e-33	4	EGLN3
1.00298e-15	1.09415	0.26	0.162	1.96715e-11	4	BMP4
8.3314e-47	1.09316	0.51	0.311	1.63404e-42	4	KLF6
7.0727e-95	1.07403	0.765	0.431	1.38717e-90	4	BNIP3
1.27538e-19	1.03754	0.307	0.19	2.5014e-15	4	P4HA2
6.8119e-26	0.999346	0.398	0.255	1.33602e-21	4	ANKZF1
7.04508e-32	0.991598	0.436	0.271	1.38175e-27	4	P4HA1
4.0306e-48	0.978362	0.566	0.359	7.90522e-44	4	IER5
4.38011e-19	0.973977	0.342	0.226	8.5907e-15	4	KDM3A
1.93877e-14	0.965803	0.269	0.173	3.80251e-10	4	PAM
8.41469e-16	0.945529	0.325	0.224	1.65037e-11	4	CAV2
7.46158e-23	0.926316	0.353	0.215	1.46344e-18	4	ENO2
1.34137e-12	0.916456	0.279	0.19	2.63083e-08	4	PPME1
1.79954e-15	0.887584	0.34	0.24	3.52945e-11	4	ZNF654
1.66632e-83	0.881457	0.768	0.529	3.26815e-79	4	FAM162A
5.78434e-14	0.878088	0.282	0.185	1.13448e-09	4	EGLN1
1.33807e-19	0.875297	0.387	0.266	2.62437e-15	4	ASPH
2.67098e-11	0.855401	0.305	0.223	5.23859e-07	4	ZFP36
2.92234e-16	0.854955	0.375	0.271	5.73159e-12	4	RLF
1.07461e-12	0.854752	0.29	0.199	2.10763e-08	4	POC1B-GALNT4
2.23873e-25	0.843286	0.426	0.273	4.39081e-21	4	QPRT
9.38796e-127	0.834333	0.858	0.646	1.84126e-122	4	GPI
5.13516e-13	0.831086	0.349	0.262	1.00716e-08	4	CHD9
1.82664e-25	0.826626	0.477	0.343	3.58259e-21	4	NPNT
3.99529e-41	0.826168	0.587	0.426	7.83596e-37	4	IER2
8.72032e-09	0.808254	0.288	0.218	0.000171032	4	DYNC2I1
1.65947e-14	0.806765	0.323	0.22	3.25473e-10	4	KCNJ3
5.41751e-28	0.805602	0.51	0.369	1.06254e-23	4	TNNT1
1.93059e-21	0.794443	0.459	0.338	3.78646e-17	4	NRARP
1.81196e-23	0.790412	0.489	0.376	3.5538e-19	4	ZNF292
1.62077e-19	0.788058	0.443	0.331	3.17882e-15	4	GADD45B
1.52125e-49	0.780018	0.655	0.485	2.98363e-45	4	AHNAK
4.23931e-66	0.77618	0.744	0.543	8.31457e-62	4	PLOD2
8.24304e-14	0.774655	0.363	0.272	1.61671e-09	4	CDCA7L
3.69737e-60	0.773307	0.753	0.517	7.25165e-56	4	DDIT4
2.16227e-25	0.765763	0.504	0.358	4.24087e-21	4	BCAS1
3.87675e-38	0.761834	0.598	0.427	7.60348e-34	4	ARHGAP5
1.63938e-209	0.753011	0.982	0.802	3.21531e-205	4	PGK1
1.70027e-13	0.750578	0.341	0.241	3.33475e-09	4	GBE1
2.61489e-44	0.744272	0.651	0.465	5.12859e-40	4	ID1
1.26621e-10	0.743803	0.295	0.212	2.48342e-06	4	MPI
2.10585e-56	0.735188	0.731	0.547	4.13019e-52	4	BNIP3L
1.02562e-09	0.73449	0.254	0.175	2.01155e-05	4	FUT11
2.97589e-08	0.734144	0.276	0.207	0.000583662	4	ZNF160
1.76434e-16	0.731857	0.427	0.328	3.4604e-12	4	CGN
3.33503e-61	0.711293	0.75	0.568	6.54099e-57	4	PFKP
3.70869e-121	0.705213	0.885	0.701	7.27385e-117	4	C4orf3
7.02738e-21	0.699482	0.492	0.365	1.37828e-16	4	MYC
1.18133e-79	0.699381	0.826	0.63	2.31694e-75	4	AMIGO2
1.0807e-30	0.693976	0.595	0.468	2.11957e-26	4	H1-10
9.47973e-09	0.692683	0.322	0.252	0.000185926	4	FAM107B
8.04068e-09	0.69216	0.288	0.213	0.000157702	4	ST8SIA6
1.12639e-27	0.691825	0.557	0.419	2.20918e-23	4	JUN
1.95761e-38	0.689918	0.646	0.493	3.83947e-34	4	ID3
1.7242e-08	0.679489	0.281	0.209	0.000338167	4	AC004832.3
2.95586e-08	0.678729	0.308	0.239	0.000579732	4	GRB14
3.44622e-05	0.677788	0.279	0.234	0.675906	4	JMY
1.44117e-09	0.672412	0.276	0.194	2.82656e-05	4	SLC27A6
2.51466e-239	0.669575	0.996	0.859	4.93201e-235	4	LDHA
6.12788e-06	0.655733	0.265	0.212	0.120186	4	ZNF704
1.55307e-06	0.655475	0.295	0.237	0.0304603	4	CTDSPL2
1.51349e-17	0.648866	0.487	0.393	2.9684e-13	4	NOL3
5.44081e-47	0.633898	0.717	0.565	1.06711e-42	4	BTG1
7.73198e-15	0.62913	0.451	0.344	1.51647e-10	4	WWOX
9.10805e-06	0.628492	0.272	0.221	0.178636	4	GYS1
1.33002e-09	0.625277	0.364	0.288	2.60857e-05	4	RND3
7.95616e-11	0.623686	0.409	0.337	1.56044e-06	4	PCNT
9.45874e-07	0.621873	0.313	0.255	0.0185514	4	AC013394.1
0.000173241	0.618973	0.264	0.226	1	4	SASH1
3.90164e-12	0.614481	0.434	0.358	7.65229e-08	4	FOSL2
9.83133e-07	0.611277	0.325	0.27	0.0192822	4	SLC25A25
1.75958e-07	0.602968	0.316	0.25	0.00345107	4	MPZL2
2.03631e-05	0.602375	0.252	0.198	0.399381	4	SYDE2
2.31085e-14	0.598823	0.478	0.392	4.53227e-10	4	HMGCS1
5.95312e-15	0.597376	0.471	0.376	1.16758e-10	4	LDLR
1.76521e-07	0.596554	0.351	0.292	0.0034621	4	SLC2A1
2.67453e-93	0.596335	0.889	0.724	5.24556e-89	4	TOB1
1.7838e-09	0.595887	0.393	0.323	3.49857e-05	4	SCAMP1
2.57598e-07	0.589417	0.343	0.283	0.00505228	4	ACKR3
2.46535e-232	0.588685	0.991	0.881	4.83528e-228	4	PKM
3.47207e-22	0.5824	0.571	0.465	6.80977e-18	4	DARS1
3.42208e-17	0.580609	0.492	0.36	6.71173e-13	4	IGFBP5
4.05434e-07	0.579608	0.309	0.245	0.00795178	4	ARL4A
8.36503e-09	0.577174	0.396	0.334	0.000164063	4	NARF
9.02706e-18	0.576655	0.511	0.387	1.77048e-13	4	GALNT4
3.68958e-12	0.572926	0.462	0.396	7.23637e-08	4	OXSR1
1.68367e-07	0.566306	0.357	0.29	0.00330218	4	MYEF2
1.76733e-05	0.566119	0.316	0.27	0.346627	4	TUFT1
4.93743e-06	0.5639	0.33	0.279	0.0968377	4	ROBO1
0.00131642	0.561905	0.272	0.241	1	4	SMAD6
2.92194e-22	0.561594	0.587	0.464	5.73081e-18	4	VAV3
3.72924e-47	0.561489	0.79	0.626	7.31416e-43	4	S100P
0.000240743	0.560351	0.251	0.207	1	4	SIX4
1.99207e-13	0.55933	0.481	0.395	3.90705e-09	4	BZW1
0.0030426	0.55464	0.252	0.223	1	4	SNX10
0.000126824	0.548093	0.309	0.271	1	4	GLCCI1
3.39114e-47	0.546824	0.774	0.623	6.65104e-43	4	ZMYND8
2.06547e-33	0.544589	0.687	0.57	4.051e-29	4	INSIG1
0.000474186	0.530907	0.299	0.264	1	4	RNMT
2.3604e-17	0.528081	0.567	0.464	4.62946e-13	4	JUNB
3.06684e-10	0.524553	0.421	0.339	6.015e-06	4	PNRC1
1.35896e-19	0.52344	0.58	0.494	2.66533e-15	4	BBX
5.25499e-07	0.514419	0.379	0.327	0.0103066	4	TNRC18
0.00117255	0.512959	0.272	0.236	1	4	MAP3K1
2.49838e-05	0.51205	0.295	0.241	0.490007	4	CLIC3
3.82036e-08	0.511745	0.416	0.359	0.000749288	4	INHBB
5.17346e-48	0.507699	0.783	0.664	1.01467e-43	4	TACSTD2
5.1457e-06	0.507571	0.348	0.293	0.100923	4	LGALS8
3.0995e-05	0.507448	0.288	0.234	0.607905	4	MT1X
0.000201122	0.506983	0.324	0.289	1	4	HMGCR
2.65478e-09	0.506198	0.441	0.382	5.20682e-05	4	GPD2
2.02152e-08	0.505964	0.405	0.339	0.00039648	4	VEGFB
5.90024e-05	0.498581	0.314	0.267	1	4	TES
9.63495e-05	0.495198	0.319	0.278	1	4	PDK3
0.000512408	0.494582	0.287	0.249	1	4	KLF9
4.76451e-26	0.489899	0.673	0.567	9.34464e-22	4	PIK3R1
3.13272e-06	0.488165	0.38	0.331	0.0614421	4	KLF10
3.46184e-05	0.482368	0.35	0.305	0.678971	4	ILVBL
2.15474e-05	0.478602	0.358	0.313	0.42261	4	MYO9A
0.000513517	0.477441	0.343	0.313	1	4	BCKDHA
0.0020502	0.475776	0.256	0.221	1	4	BNIP2
4.13973e-05	0.472467	0.349	0.305	0.811926	4	DIPK2A
6.27804e-53	0.470413	0.852	0.724	1.23131e-48	4	SCD
9.96307e-07	0.468372	0.397	0.342	0.0195406	4	TENT5A
5.66276e-07	0.46542	0.418	0.366	0.0111064	4	ADAM10
0.000165724	0.464596	0.31	0.267	1	4	CDC42BPA
4.89427e-17	0.464519	0.593	0.502	9.59914e-13	4	VKORC1
3.13126e-15	0.458654	0.566	0.48	6.14135e-11	4	PFKL
0.00461921	0.455977	0.25	0.218	1	4	MAN1A1
0.000216193	0.455311	0.348	0.31	1	4	RSBN1
5.2831e-33	0.453934	0.74	0.631	1.03617e-28	4	TFRC
3.61854e-05	0.450559	0.279	0.222	0.709705	4	H1-3
3.37754e-24	0.450148	0.697	0.588	6.62438e-20	4	KDM5B
0.00546906	0.449274	0.296	0.274	1	4	POLD3
1.88427e-06	0.44914	0.404	0.354	0.0369562	4	WDR54
0.000465316	0.448828	0.333	0.301	1	4	LONP2
8.18576e-14	0.447494	0.559	0.479	1.60547e-09	4	PTMS
3.04969e-05	0.446039	0.396	0.361	0.598135	4	VGLL4
8.78449e-33	0.444177	0.744	0.651	1.7229e-28	4	TPI1
1.93384e-12	0.443682	0.548	0.454	3.79284e-08	4	ELF3
2.19572e-05	0.443235	0.343	0.288	0.430647	4	PLXDC2
6.17536e-29	0.443131	0.714	0.613	1.21117e-24	4	SLC38A2
0.00530377	0.441253	0.255	0.225	1	4	NBEA
2.5368e-08	0.440417	0.469	0.422	0.000497543	4	VDAC1
1.46561e-05	0.439375	0.355	0.3	0.28745	4	SYCP2
8.51431e-05	0.438056	0.379	0.346	1	4	SETD2
0.00508386	0.436282	0.313	0.288	1	4	ARID5B
0.000256226	0.434477	0.359	0.326	1	4	LSS
1.71629e-20	0.431756	0.646	0.568	3.36616e-16	4	IDI1
2.94516e-12	0.427309	0.558	0.476	5.77634e-08	4	SQLE
0.00155696	0.42667	0.292	0.257	1	4	CKB
1.49816e-20	0.425475	0.631	0.56	2.93835e-16	4	PDIA3
5.66443e-08	0.425054	0.481	0.437	0.00111097	4	ZNF33A
2.02848e-07	0.423559	0.45	0.398	0.00397847	4	SIN3A
1.17947e-07	0.423157	0.415	0.337	0.0023133	4	CCN5
0.000604945	0.421765	0.317	0.279	1	4	ENOSF1
2.2279e-25	0.421577	0.739	0.624	4.36958e-21	4	IER3
5.86661e-10	0.419815	0.508	0.446	1.15062e-05	4	RIF1
1.81806e-09	0.418884	0.51	0.448	3.56576e-05	4	THRAP3
2.15476e-41	0.41883	0.791	0.704	4.22614e-37	4	RBM3
4.05378e-15	0.413703	0.618	0.521	7.95067e-11	4	ID2
1.14842e-05	0.412781	0.399	0.352	0.225239	4	SPEN
1.79933e-79	0.41188	0.925	0.817	3.52903e-75	4	PARD6B
5.35578e-10	0.410457	0.52	0.46	1.05043e-05	4	SLC25A36
2.093e-143	0.410451	0.985	0.916	4.105e-139	4	ENO1
0.0090075	0.407284	0.315	0.293	1	4	THEM6
1.29238e-07	0.403851	0.465	0.412	0.00253474	4	NEBL
4.23449e-08	0.403557	0.481	0.43	0.000830511	4	ALKBH5
0.000780308	0.39878	0.333	0.292	1	4	SYT1
1.19024e-39	0.398737	0.802	0.718	2.33443e-35	4	NOP53
3.25325e-22	0.397763	0.7	0.614	6.38059e-18	4	TOP2B
1.62871e-06	0.397691	0.43	0.375	0.0319439	4	CENPU
0.000330555	0.396097	0.381	0.351	1	4	AC000120.2
1.1753e-05	0.39307	0.416	0.369	0.230512	4	CBX4
0.000131469	0.390419	0.407	0.379	1	4	WSB1
7.18964e-06	0.390105	0.426	0.37	0.14101	4	ASPM
6.55539e-07	0.385569	0.469	0.422	0.0128571	4	TCEAL3
0.00319634	0.384395	0.299	0.263	1	4	HMMR
2.79169e-21	0.382248	0.7	0.619	5.47534e-17	4	MORF4L1
9.94147e-09	0.381629	0.528	0.474	0.000194982	4	SKIL
0.00364807	0.379958	0.304	0.274	1	4	FRYL
1.10079e-10	0.379888	0.555	0.488	2.15897e-06	4	CHD2
0.000339388	0.37734	0.395	0.363	1	4	MSMO1
5.08044e-05	0.375942	0.395	0.345	0.996426	4	CCNG2
4.99331e-56	0.373778	0.911	0.813	9.79338e-52	4	SLC38A1
1.9227e-10	0.373092	0.564	0.512	3.77099e-06	4	RTN3
4.3385e-22	0.373088	0.7	0.634	8.5091e-18	4	IQGAP1
8.18322e-30	0.369851	0.804	0.712	1.60497e-25	4	ZNF217
0.00210627	0.36812	0.359	0.332	1	4	PJA2
8.69385e-05	0.362228	0.412	0.375	1	4	HPRT1
0.00218333	0.362217	0.348	0.316	1	4	FASN
0.00373994	0.35979	0.382	0.368	1	4	ZFP91
0.000119098	0.356957	0.436	0.409	1	4	RBPJ
0.00608132	0.355162	0.337	0.312	1	4	MLLT3
0.000123736	0.353926	0.423	0.392	1	4	MVD
0.00198034	0.350968	0.368	0.343	1	4	EPM2AIP1
0.00460823	0.348729	0.357	0.333	1	4	ZNF12
7.92983e-12	0.346648	0.62	0.559	1.55528e-07	4	SYNE2
1.16422e-07	0.346421	0.524	0.472	0.00228338	4	HMGN2
9.81991e-05	0.345469	0.434	0.402	1	4	CDK13
3.05614e-104	0.344211	0.99	0.924	5.99401e-100	4	ALDOA
2.01305e-07	0.343154	0.522	0.482	0.00394819	4	ATL3
2.30212e-10	0.342087	0.595	0.542	4.51514e-06	4	GRHL2
2.20493e-11	0.34089	0.625	0.546	4.32453e-07	4	AC087632.2
3.944e-05	0.340365	0.454	0.42	0.773537	4	CD55
0.00020513	0.339266	0.421	0.386	1	4	ARHGAP12
2.50286e-15	0.338405	0.672	0.601	4.90886e-11	4	CLDN3
4.45234e-21	0.337463	0.746	0.664	8.73238e-17	4	HACD3
0.00328423	0.332866	0.357	0.326	1	4	NFIL3
6.79362e-05	0.332111	0.442	0.401	1	4	SMC1A
5.47269e-09	0.331396	0.56	0.515	0.000107336	4	SF3B3
1.62832e-13	0.329514	0.684	0.604	3.19362e-09	4	ZFP36L1
0.00195934	0.328688	0.348	0.312	1	4	ELOVL6
2.16617e-24	0.326002	0.774	0.699	4.24852e-20	4	MATR3
1.49573e-08	0.324469	0.57	0.528	0.000293357	4	PPFIA1
6.06562e-05	0.322817	0.469	0.448	1	4	CDKN1B
3.06787e-05	0.322726	0.467	0.431	0.601701	4	ESYT2
0.00294175	0.322259	0.377	0.351	1	4	MGAT4B
0.00018693	0.321695	0.423	0.374	1	4	CENPF
0.00151438	0.319292	0.411	0.383	1	4	IQANK1
1.24222e-66	0.318562	0.96	0.879	2.43636e-62	4	SMIM14
1.46608e-09	0.316975	0.618	0.557	2.87542e-05	4	DUT
0.00503785	0.31637	0.393	0.376	1	4	DCP2
1.31998e-12	0.315927	0.686	0.622	2.58889e-08	4	H1-0
7.55898e-06	0.315561	0.486	0.447	0.148254	4	TBL1XR1
2.25776e-08	0.31514	0.576	0.517	0.000442815	4	SMC2
0.000211686	0.31514	0.435	0.406	1	4	CCNL1
1.16098e-06	0.314884	0.537	0.497	0.0227704	4	CAST
0.00830387	0.314396	0.372	0.352	1	4	TSC22D3
5.12764e-06	0.313134	0.511	0.474	0.100568	4	CHD6
1.2427e-07	0.31278	0.577	0.507	0.00243731	4	PRC1
2.49256e-05	0.311997	0.484	0.445	0.488867	4	CYB5B
2.38057e-07	0.310852	0.552	0.511	0.00466902	4	PAICS
1.13139e-15	0.308297	0.755	0.676	2.21899e-11	4	PCLAF
5.03015e-10	0.306733	0.627	0.566	9.86562e-06	4	SH3BGRL
0.00356299	0.305598	0.375	0.35	1	4	RNF168
3.83203e-07	0.30337	0.543	0.5	0.00751576	4	SMARCC1
1.70752e-07	0.302912	0.57	0.51	0.00334897	4	MTRNR2L12
0.000248898	0.301777	0.457	0.429	1	4	NUFIP2
1.49888e-12	0.299321	0.664	0.61	2.93975e-08	4	ATRX
1.41308e-17	0.298341	0.721	0.66	2.77148e-13	4	SEC61G
3.08655e-12	0.294758	0.669	0.624	6.05365e-08	4	MCM4
6.54544e-09	0.294491	0.624	0.562	0.000128376	4	ZFP36L2
3.35377e-06	0.294016	0.548	0.498	0.0657775	4	FEN1
6.10196e-09	0.29137	0.601	0.562	0.000119678	4	STAG2
3.85538e-12	0.291293	0.702	0.642	7.56156e-08	4	GOLGB1
2.55031e-08	0.291279	0.575	0.541	0.000500192	4	GLG1
0.00028572	0.290915	0.466	0.436	1	4	PSIP1
3.3768e-112	0.290726	0.996	0.956	6.62292e-108	4	GAPDH
2.25922e-09	0.29009	0.607	0.565	4.43101e-05	4	RSF1
1.51423e-31	0.289906	0.849	0.779	2.96987e-27	4	EMP2
2.73285e-06	0.286776	0.539	0.514	0.0535993	4	SRRM2
9.79933e-07	0.285957	0.551	0.503	0.0192194	4	LMNB1
0.000479968	0.285015	0.463	0.445	1	4	KMT2C
7.37358e-07	0.284855	0.561	0.52	0.0144618	4	SETD5
0.00951898	0.2842	0.405	0.392	1	4	BAG1
0.000112627	0.283581	0.494	0.464	1	4	ROCK2
7.19807e-05	0.280869	0.49	0.46	1	4	ZFHX3
1.20003e-11	0.280041	0.682	0.629	2.35361e-07	4	TRPS1
0.000294664	0.279884	0.47	0.435	1	4	CENPB
1.29999e-13	0.279859	0.711	0.653	2.54966e-09	4	EID1
9.97534e-09	0.279713	0.6	0.561	0.000195646	4	NME4
2.07016e-41	0.279493	0.907	0.834	4.06021e-37	4	CBX3
0.00102372	0.279257	0.44	0.411	1	4	YTHDC1
0.000111925	0.279061	0.477	0.448	1	4	PIK3R3
5.0444e-28	0.277487	0.888	0.809	9.89359e-24	4	RAD21
0.00352355	0.276516	0.413	0.398	1	4	FEM1B
1.69816e-12	0.274886	0.801	0.729	3.3306e-08	4	MTRNR2L6
0.00875785	0.270382	0.402	0.384	1	4	RAB6A
1.16232e-06	0.268054	0.574	0.537	0.0227966	4	ZNF638
9.42459e-06	0.266877	0.564	0.53	0.184844	4	ANP32E
7.92811e-06	0.266701	0.547	0.513	0.155494	4	VPS35
6.73143e-06	0.264346	0.558	0.519	0.132024	4	SREK1
2.9195e-72	0.263018	0.98	0.943	5.72602e-68	4	MT-ND5
0.00019201	0.26242	0.493	0.46	1	4	C16orf72
2.52056e-05	0.262316	0.549	0.525	0.494357	4	BRWD1
0.00614896	0.261573	0.403	0.383	1	4	HELZ
1.16034e-12	0.260891	0.728	0.679	2.27577e-08	4	EIF4B
4.62208e-08	0.260591	0.614	0.585	0.000906529	4	DHX40
0.000672539	0.260343	0.479	0.454	1	4	MYO5C
2.27898e-10	0.260075	0.669	0.633	4.46976e-06	4	TMOD3
5.0992e-06	0.259731	0.549	0.508	0.100011	4	MED13L
0.00146003	0.259283	0.445	0.411	1	4	ASH1L
3.84819e-07	0.258916	0.589	0.555	0.00754746	4	ZNF664
0.00079298	0.258672	0.486	0.459	1	4	WWP1
0.00223019	0.25725	0.454	0.442	1	4	CREBZF
0.00486611	0.25723	0.422	0.402	1	4	PLEKHF2
0.000543773	0.25664	0.477	0.459	1	4	ARFGEF3
0.00711029	0.256021	0.354	0.319	1	4	GDF15
8.76143e-11	0.255011	0.72	0.646	1.71838e-06	4	ANP32A
0.00941134	0.25433	0.429	0.418	1	4	TASOR2
8.34199e-45	0.252961	0.964	0.906	1.63611e-40	4	CCND1
8.52703e-06	0.250617	0.569	0.521	0.167241	4	NUDT21
0.000559244	0.250608	0.487	0.458	1	4	EEA1

## Sheet: Txt
Threshold: genes that have logfc ≥ 0.25 and pct (minimum percentage of cells expressing the gene) ≥ 0.25.
